# Supplementary material for: Germline Variants Associated with Nasopharyngeal Carcinoma Predisposition Identified through Whole-Exome Sequencing
Source: Cancers (Basel). 2022 Jul 28;14(15):3680. doi: 10.3390/cancers14153680 (PMC9367457; doi:10.3390/cancers14153680)
Supplement: Supplementary file 1 [file cancers-14-03680-s001.zip]

Archive with 2 entries (2 files):
- cancers-1816244-supplementary.pdf
- NPC WES study_Table S3.xlsx
