# Supplementary material for: Germline Variants Associated with Nasopharyngeal Carcinoma Predisposition Identified through Whole-Exome Sequencing
Source: Cancers (Basel). 2022 Jul 28;14(15):3680. doi: 10.3390/cancers14153680 (PMC9367457; doi:10.3390/cancers14153680)
Supplement: Supplementary file 1 [file cancers-14-03680-s001.zip › NPC WES study_Table S3.xlsx]

## Sheet: Table S3
Gene	å	Consequence	Protein alteration	Transcript	SIFT	PolyPhen2 (HDIV)	MutationTaster	ClinVar	ACMG	CADD	Case	Case allele frequency	Local controls allele frequency	gnomAD non-cancer (EAS)	Databases
PRDM16	c.C1484T	Nonsyn. SNV	p.P495L	NM_022114.4	Deleterious	Probably damaging	Disease causing	Uncertain significance	Uncertain significance	22.9	A0219	1/238 (0.420%)	0/2674 (0.000%)	0/18828 (0.000%)	CGC v94,NCG 6.0
CAMTA1	c.T497C	Nonsyn. SNV	p.L166P	NM_001349608.2	Deleterious	Probably damaging	Disease causing		Uncertain significance	26.4	A0408	1/238 (0.420%)	0/2674 (0.000%)	0/19252 (0.000%)	CGC v94,NCG 6.0
PRDM2	c.C3089T	Nonsyn. SNV	p.P1030L	NM_001007257.3	Deleterious	Probably damaging	Disease causing		Uncertain significance	24.9	A0133	1/238 (0.420%)	0/2674 (0.000%)	0/19236 (0.000%)	CGC v94,Dietlein et al. (2020),NCG 6.0
EPHA2	c.G331A	Nonsyn. SNV	p.V111M	NM_001329090.2	Deleterious	Possibly damaging	Disease causing	Benign	Likely benign	23.4	A0561	1/238 (0.420%)	0/2674 (0.000%)	0/19252 (0.000%)	Bailey et al. (2018),Dietlein et al. (2020),NCG 6.0
LCK	c.C919T	Nonsyn. SNV	p.R307W	NM_001330468.2	Deleterious	Probably damaging	Disease causing		Uncertain significance	34	A0063	1/238 (0.420%)	0/2674 (0.000%)	0/19249 (0.000%)	CGC v94,NCG 6.0
THRAP3	c.T2181A	Nonsyn. SNV	p.H727Q	NM_001321473.2	Deleterious	Probably damaging	Disease causing		Uncertain significance	26.7	A0219	1/238 (0.420%)	0/2674 (0.000%)	0/18380 (0.000%)	Bailey et al. (2018),CGC v94,NCG 6.0
ZC3H12A	c.C488T	Nonsyn. SNV	p.A163V	NM_001323550.2	Deleterious	Possibly damaging	Disease causing		Uncertain significance	32	A0475	1/238 (0.420%)	0/2674 (0.000%)	0/19251 (0.000%)	Bailey et al. (2018),Dietlein et al. (2020),NCG 6.0
EPS15	c.G375C	Nonsyn. SNV	p.Q125H	NM_001159969.2	Tolerated	Probably damaging	Disease causing		Uncertain significance	27.1	A0550	1/238 (0.420%)	0/2674 (0.000%)	0/19236 (0.000%)	CGC v94,NCG 6.0
CSDE1	c.G395A	Nonsyn. SNV	p.R132H	NM_001242892.2	Tolerated	Benign	Disease causing		Uncertain significance	22.4	A0561	1/238 (0.420%)	0/2674 (0.000%)	0/19242 (0.000%)	Bailey et al. (2018),NCG 6.0
SETDB1	c.C2794T	Nonsyn. SNV	p.R932W	NM_001145415.2	Deleterious	Probably damaging	Polymorphism		Uncertain significance	33	A0696	1/238 (0.420%)	0/2674 (0.000%)	0/19230 (0.000%)	CGC v94,Dietlein et al. (2020),NCG 6.0
RIT1	c.G268A	Nonsyn. SNV	p.D90N	NM_001256820.2	Tolerated	Benign	Disease causing	Uncertain significance	Uncertain significance	23.7	A0056N1	1/238 (0.420%)	0/2674 (0.000%)	0/19250 (0.000%)	Bailey et al. (2018),NCG 6.0
TPR	c.T1256C	Nonsyn. SNV	p.I419T	NM_003292.3	Deleterious	Possibly damaging	Disease causing		Uncertain significance	24.1	A0401	1/238 (0.420%)	0/2674 (0.000%)	0/18595 (0.000%)	CGC v94,NCG 6.0
TPR	c.A417T	Nonsyn. SNV	p.E139D	NM_003292.3	Deleterious	Probably damaging	Disease causing		Uncertain significance	24	A0561	1/238 (0.420%)	0/2674 (0.000%)	0/18814 (0.000%)	CGC v94,NCG 6.0
NUP133	c.G1999A	Nonsyn. SNV	p.A667T	NM_018230.3	Deleterious	Possibly damaging	Disease causing		Uncertain significance	28.1	A0167	1/238 (0.420%)	0/2674 (0.000%)	0/19248 (0.000%)	Bailey et al. (2018),NCG 6.0
APOB	c.G11855A	Nonsyn. SNV	p.R3952H	NM_000384.3	Tolerated		Polymorphism	Uncertain significance	Uncertain significance	20.6	A0574	1/238 (0.420%)	0/2674 (0.000%)	0/19250 (0.000%)	Bailey et al. (2018),NCG 6.0
APOB	c.C9914A	Nonsyn. SNV	p.P3305Q	NM_000384.3	Deleterious		Disease causing		Uncertain significance	23.1	A0146	1/238 (0.420%)	0/2674 (0.000%)	0/19246 (0.000%)	Bailey et al. (2018),NCG 6.0
APOB	c.A4808T	Nonsyn. SNV	p.Q1603L	NM_000384.3	Deleterious		Disease causing	Uncertain significance	Uncertain significance	21.2	A0086	1/238 (0.420%)	0/2674 (0.000%)	0/19250 (0.000%)	Bailey et al. (2018),NCG 6.0
APOB	c.G3364A	Nonsyn. SNV	p.G1122S	NM_000384.3	Tolerated		Polymorphism		Uncertain significance	23.8	A0139	1/238 (0.420%)	0/2674 (0.000%)	0/19247 (0.000%)	Bailey et al. (2018),NCG 6.0
DNMT3A	c.C836T	Nonsyn. SNV	p.P279L	NM_001320893.1	Tolerated	Benign	Disease causing		Uncertain significance	27.4	A0635	1/238 (0.420%)	0/2674 (0.000%)	0/19053 (0.000%)	Bailey et al. (2018),CGC v94,Dietlein et al. (2020),NCG 6.0
ALK	c.T3170C	Nonsyn. SNV	p.I1057T	NM_004304.5	Tolerated	Benign	Disease causing	Uncertain significance	Uncertain significance	24.1	A0063	1/238 (0.420%)	0/2674 (0.000%)	0/19194 (0.000%)	Bailey et al. (2018),CGC v94,NCG 6.0,Rahman (2014)
BIRC6	c.A12199G	Nonsyn. SNV	p.I4067V	NM_016252.3	Deleterious		Disease causing		Uncertain significance	23.1	A0122	1/238 (0.420%)	0/2674 (0.000%)	0/19240 (0.000%)	CGC v94,Dietlein et al. (2020),NCG 6.0
BIRC6	c.C14201T	Nonsyn. SNV	p.A4734V	NM_016252.3	Deleterious		Disease causing		Uncertain significance	34	A0410	1/238 (0.420%)	0/2674 (0.000%)	0/19249 (0.000%)	CGC v94,Dietlein et al. (2020),NCG 6.0
MSH2	c.A531T	Nonsyn. SNV	p.E177D	NM_000251.2	Deleterious	Probably damaging	Disease causing	Uncertain significance	Uncertain significance	25.1	A0324	1/238 (0.420%)	0/2674 (0.000%)	0/19244 (0.000%)	Bailey et al. (2018),CGC v94,NCG 6.0,Rahman (2014)
MSH6	c.C3035T	Nonsyn. SNV	p.T1012M	NM_001281492.1	Deleterious	Probably damaging	Disease causing	Uncertain significance	Uncertain significance	35	A0493	1/238 (0.420%)	0/2674 (0.000%)	0/19252 (0.000%)	Bailey et al. (2018),CGC v94,Dietlein et al. (2020),NCG 6.0,Rahman (2014)
TMEM127	c.G613T	Stopgain	p.E205X	NM_001193304.3			Disease causing		Uncertain significance	38	A0468	1/238 (0.420%)	0/2674 (0.000%)	0/19250 (0.000%)	CGC v94,NCG 6.0,Rahman (2014)
RGPD3	c.3907_3910del	Frameshift Deletion	p.K1304Lfs*5	NM_001144013.1					Uncertain significance		A0165	1/238 (0.420%)	0/2674 (0.000%)	0/15540 (0.000%)	CGC v94,Dietlein et al. (2020),NCG 6.0
RGPD3	c.G2447A	Nonsyn. SNV	p.R816H	NM_001144013.1	Deleterious	Benign	Polymorphism		Uncertain significance	23.3	A0561	1/238 (0.420%)	0/2674 (0.000%)	0/16234 (0.000%)	CGC v94,Dietlein et al. (2020),NCG 6.0
LRP1B	c.G2362A	Nonsyn. SNV	p.D788N	NM_018557.2	Tolerated	Probably damaging	Disease causing		Uncertain significance	26.2	A0348	1/238 (0.420%)	0/2674 (0.000%)	0/18864 (0.000%)	CGC v94,NCG 6.0
COL3A1	c.C1804A	Nonsyn. SNV	p.P602T	NM_000090.3	Tolerated	Possibly damaging	Disease causing	Benign/Likely benign	Uncertain significance	23.2	A0086	1/238 (0.420%)	0/2674 (0.000%)	0/19252 (0.000%)	CGC v94,NCG 6.0
CREB1	c.T287A	Nonsyn. SNV	p.L96H	NM_001371426.1	Deleterious	Probably damaging	Disease causing		Uncertain significance	23.8	A0201	1/238 (0.420%)	0/2674 (0.000%)	0/19243 (0.000%)	CGC v94,NCG 6.0
PAX3	c.C941A	Nonsyn. SNV	p.T314K	NM_001127366.3	Deleterious	Possibly damaging	Disease causing	Conflicting interpretations of pathogenicity	Uncertain significance	23.4	A0086	1/238 (0.420%)	0/2674 (0.000%)	0/19252 (0.000%)	CGC v94,NCG 6.0
PAX3	c.G704A	Nonsyn. SNV	p.R235H	NM_001127366.3	Deleterious	Probably damaging	Disease causing		Uncertain significance	35	A0408	1/238 (0.420%)	0/2674 (0.000%)	0/19234 (0.000%)	CGC v94,NCG 6.0
PAX3;PAX3	c.A323G	Nonsyn. SNV	p.Q108R	NM_000438.6	Deleterious	Benign	Disease causing		Pathogenic	21.9	A0165	1/238 (0.420%)	0/2674 (0.000%)	0/19252 (0.000%)	CGC v94,NCG 6.0
PAX3;PAX3	c.A323G	Nonsyn. SNV	p.Q108R	NM_000438.6	Deleterious	Benign	Disease causing		Pathogenic	21.9	A0165	1/238 (0.420%)	0/2674 (0.000%)	0/19252 (0.000%)	CGC v94,NCG 6.0
KIF1A	c.C2332T	Nonsyn. SNV	p.R778W	NM_004321.7	Deleterious	Possibly damaging	Disease causing	Uncertain significance	Uncertain significance	34	A0503	1/238 (0.420%)	0/2674 (0.000%)	0/17432 (0.000%)	Bailey et al. (2018),NCG 6.0
SRGAP3	c.G845A	Nonsyn. SNV	p.R282Q	NM_001033117.3	Tolerated	Probably damaging	Disease causing		Uncertain significance	31	A0550	1/238 (0.420%)	0/2674 (0.000%)	0/19250 (0.000%)	CGC v94,Dietlein et al. (2020),NCG 6.0
FBLN2	c.G367A	Nonsyn. SNV	p.E123K	NM_001004019.2	Deleterious	Probably damaging	Disease causing		Uncertain significance	25.5	A0086	1/238 (0.420%)	0/2674 (0.000%)	0/18062 (0.000%)	CGC v94,NCG 6.0
FBLN2	c.C2033T	Nonsyn. SNV	p.P678L	NM_001004019.2	Tolerated	Probably damaging	Polymorphism		Uncertain significance	23	A0579	1/238 (0.420%)	0/2674 (0.000%)	0/18650 (0.000%)	CGC v94,NCG 6.0
XPC	c.T500C	Nonsyn. SNV	p.I167T	NM_001354727.2	Deleterious	Probably damaging	Disease causing		Uncertain significance	24.9	A0156	1/238 (0.420%)	0/2674 (0.000%)	0/18823 (0.000%)	CGC v94,NCG 6.0,Rahman (2014)
CTNNB1	c.C2299T	Nonsyn. SNV	p.P767S	NM_001098209.2	Deleterious	Benign	Disease causing		Uncertain significance	23.6	A0065	1/238 (0.420%)	0/2674 (0.000%)	0/19227 (0.000%)	Bailey et al. (2018),CGC v94,Dietlein et al. (2020),NCG 6.0
BAP1	c.G1913A	Nonsyn. SNV	p.C638Y	NM_004656.4	Tolerated	Possibly damaging	Disease causing		Uncertain significance	22	A0122	1/238 (0.420%)	0/2674 (0.000%)	0/19252 (0.000%)	Bailey et al. (2018),CGC v94,Dietlein et al. (2020),NCG 6.0,Rahman (2014)
PBRM1	c.A4514G	Nonsyn. SNV	p.Q1505R	NM_001350075.2	Deleterious	Benign	Disease causing		Uncertain significance	21.3	A0285	1/238 (0.420%)	0/2674 (0.000%)	0/19188 (0.000%)	Bailey et al. (2018),CGC v94,Dietlein et al. (2020),NCG 6.0
PBRM1	c.C4513A	Nonsyn. SNV	p.Q1505K	NM_001350075.2	Tolerated	Benign	Disease causing		Uncertain significance	22.7	A0285	1/238 (0.420%)	0/2674 (0.000%)	0/19205 (0.000%)	Bailey et al. (2018),CGC v94,Dietlein et al. (2020),NCG 6.0
PBRM1	c.A3998G	Nonsyn. SNV	p.D1333G	NM_001350075.2	Deleterious	Benign	Disease causing		Uncertain significance	25.9	A0127	1/238 (0.420%)	0/2674 (0.000%)	0/19249 (0.000%)	Bailey et al. (2018),CGC v94,Dietlein et al. (2020),NCG 6.0
PBRM1	c.G3524A	Nonsyn. SNV	p.R1175H	NM_001350075.2	Tolerated	Probably damaging	Disease causing		Uncertain significance	29.7	A0503	1/238 (0.420%)	0/2674 (0.000%)	0/19250 (0.000%)	Bailey et al. (2018),CGC v94,Dietlein et al. (2020),NCG 6.0
EPHA3	c.G1565T	Nonsyn. SNV	p.R522L	NM_005233.6	Tolerated	Possibly damaging	Disease causing		Uncertain significance	23	A0285	1/238 (0.420%)	0/2673 (0.000%)	0/19245 (0.000%)	Bailey et al. (2018),CGC v94,NCG 6.0
POLQ	c.C1496T	Nonsyn. SNV	p.S499F	NM_199420.4	Deleterious	Benign	Disease causing		Uncertain significance	24.7	A0579	1/238 (0.420%)	0/2674 (0.000%)	0/19224 (0.000%)	Bailey et al. (2018),CGC v94,Dietlein et al. (2020),NCG 6.0
RPN1	c.G1217A	Nonsyn. SNV	p.R406H	NM_002950.4	Deleterious	Probably damaging	Disease causing		Uncertain significance	34	A0146	1/238 (0.420%)	0/2674 (0.000%)	0/19248 (0.000%)	CGC v94,NCG 6.0
ATR	c.G1127T	Nonsyn. SNV	p.C376F	NM_001184.4	Deleterious	Probably damaging	Disease causing		Uncertain significance	28.1	A0683	1/238 (0.420%)	0/2674 (0.000%)	0/19250 (0.000%)	Bailey et al. (2018),CGC v94,NCG 6.0
GMPS	c.A403G	Nonsyn. SNV	p.N135D	NM_003875.3	Tolerated	Benign	Disease causing		Uncertain significance	22.8	A0639	1/238 (0.420%)	0/2674 (0.000%)	0/15495 (0.000%)	CGC v94,NCG 6.0
MECOM	c.C1606A	Nonsyn. SNV	p.P536T	NM_001105078.4	Deleterious	Probably damaging	Disease causing		Uncertain significance	23.5	A0576	1/238 (0.420%)	0/2674 (0.000%)	0/19248 (0.000%)	Bailey et al. (2018),CGC v94,NCG 6.0
MAP3K13	c.T12G	Nonsyn. SNV	p.F4L	NM_004721.5	Tolerated	Benign	Disease causing		Uncertain significance	23.1	A0579	1/238 (0.420%)	0/2674 (0.000%)	0/18956 (0.000%)	CGC v94,NCG 6.0
MAP3K13	c.C1434A	Nonsyn. SNV	p.N478K	NM_001242317.2	Deleterious	Benign	Disease causing		Uncertain significance	24.2	A0579	1/238 (0.420%)	0/2674 (0.000%)	0/19250 (0.000%)	CGC v94,NCG 6.0
RFC1	c.A1772T	Nonsyn. SNV	p.N591I	NM_001363495.2	Deleterious	Probably damaging	Disease causing		Uncertain significance	24.3	A0475	1/238 (0.420%)	0/2674 (0.000%)	0/19220 (0.000%)	Bailey et al. (2018),NCG 6.0
PDGFRA	c.G2840T	Nonsyn. SNV	p.S947I	NM_001347829.2	Deleterious	Possibly damaging	Polymorphism		Uncertain significance	26.4	A0270	1/238 (0.420%)	0/2674 (0.000%)	0/19241 (0.000%)	Bailey et al. (2018),CGC v94,NCG 6.0,Rahman (2014)
KDR	c.C3836T	Nonsyn. SNV	p.S1279F	NM_002253.3	Deleterious	Benign	Polymorphism		Uncertain significance	23.1	A0080	1/238 (0.420%)	0/2674 (0.000%)	0/19252 (0.000%)	CGC v94,NCG 6.0
ALB	c.228_229del	Frameshift Deletion	p.V78Cfs*2	NM_000477.7				Pathogenic	Pathogenic		A0503	1/238 (0.420%)	0/2674 (0.000%)	0/19238 (0.000%)	Bailey et al. (2018),Dietlein et al. (2020),NCG 6.0
PTPN13	c.T4875G	Nonsyn. SNV	p.D1625E	NM_080684.3	Tolerated	Probably damaging	Disease causing		Uncertain significance	23.3	A0594	1/238 (0.420%)	0/2674 (0.000%)	0/18110 (0.000%)	CGC v94,NCG 6.0
TET2	c.G3699A	Stopgain	p.W1233X	NM_001127208.2			Disease causing automatic		Pathogenic	45	A0435	1/238 (0.420%)	0/2674 (0.000%)	0/12192 (0.000%)	Bailey et al. (2018),CGC v94,Dietlein et al. (2020),NCG 6.0
TET2	c.C4714T	Nonsyn. SNV	p.R1572W	NM_001127208.2	Deleterious	Probably damaging	Disease causing		Uncertain significance	25.2	A0331	1/238 (0.420%)	0/2674 (0.000%)	0/12324 (0.000%)	Bailey et al. (2018),CGC v94,Dietlein et al. (2020),NCG 6.0
FAT1	c.C4994T	Nonsyn. SNV	p.P1665L	NM_005245.4	Deleterious	Probably damaging	Disease causing		Uncertain significance	29	A0080	1/238 (0.420%)	0/2674 (0.000%)	0/18836 (0.000%)	Bailey et al. (2018),CGC v94,Dietlein et al. (2020),NCG 6.0
FAT1	c.T1259C	Nonsyn. SNV	p.I420T	NM_005245.4	Deleterious	Benign	Disease causing		Uncertain significance	21.9	A0167	1/238 (0.420%)	0/2674 (0.000%)	0/18844 (0.000%)	Bailey et al. (2018),CGC v94,Dietlein et al. (2020),NCG 6.0
SDHA	c.G404A	Nonsyn. SNV	p.G135D	NM_001294332.1	Deleterious	Probably damaging	Disease causing	Uncertain significance	Uncertain significance	29.5	A0574	1/238 (0.420%)	0/2674 (0.000%)	0/19252 (0.000%)	CGC v94,NCG 6.0,Rahman (2014)
NIPBL	c.A740G	Nonsyn. SNV	p.Y247C	NM_015384.5	Deleterious	Probably damaging	Disease causing		Uncertain significance	27.9	A0682	1/238 (0.420%)	0/2674 (0.000%)	0/19235 (0.000%)	Bailey et al. (2018),NCG 6.0
LIFR	c.T626C	Nonsyn. SNV	p.M209T	NM_001127671.2	Deleterious	Possibly damaging	Polymorphism		Uncertain significance	26.1	A0086	1/238 (0.420%)	0/2674 (0.000%)	0/19234 (0.000%)	CGC v94,NCG 6.0
PIK3R1	c.C251T	Nonsyn. SNV	p.P84L	NM_181523.3	Tolerated	Benign	Disease causing	Uncertain significance	Uncertain significance	25.3	A0491	1/238 (0.420%)	0/2674 (0.000%)	0/19248 (0.000%)	Bailey et al. (2018),CGC v94,Dietlein et al. (2020),NCG 6.0
RASA1	c.G262T	Nonsyn. SNV	p.G88W	NM_002890.3	Deleterious	Probably damaging	Disease causing		Uncertain significance	25.2	A0229	1/238 (0.420%)	0/2674 (0.000%)	0/19046 (0.000%)	Bailey et al. (2018),Dietlein et al. (2020),NCG 6.0
RASA1	c.C1393T	Nonsyn. SNV	p.R465C	NM_002890.3	Deleterious	Probably damaging	Disease causing		Uncertain significance	34	A0215	1/238 (0.420%)	0/2674 (0.000%)	0/19202 (0.000%)	Bailey et al. (2018),Dietlein et al. (2020),NCG 6.0
ADGRV1	c.G155A	Nonsyn. SNV	p.R52H	NM_032119.4	Deleterious	Probably damaging	Disease causing	Uncertain significance	Uncertain significance	34	A0086	1/238 (0.420%)	0/2674 (0.000%)	0/16438 (0.000%)	Dietlein et al. (2020),NCG 6.0
ADGRV1	c.A1522C	Nonsyn. SNV	p.I508L	NM_032119.4	Tolerated	Probably damaging	Disease causing	Conflicting interpretations of pathogenicity	Uncertain significance	23.2	A0438	1/238 (0.420%)	0/2674 (0.000%)	0/17892 (0.000%)	Dietlein et al. (2020),NCG 6.0
ADGRV1	c.G4799A	Nonsyn. SNV	p.R1600K	NM_032119.4	Tolerated	Probably damaging	Disease causing		Uncertain significance	26.2	A0452	1/238 (0.420%)	0/2674 (0.000%)	0/18837 (0.000%)	Dietlein et al. (2020),NCG 6.0
ADGRV1	c.A13592G	Nonsyn. SNV	p.N4531S	NM_032119.4	Tolerated	Benign	Polymorphism		Uncertain significance	23	A0086	1/238 (0.420%)	0/2674 (0.000%)	0/18753 (0.000%)	Dietlein et al. (2020),NCG 6.0
ADGRV1	c.G14959A	Nonsyn. SNV	p.G4987R	NM_032119.4	Deleterious	Probably damaging	Disease causing	Uncertain significance	Uncertain significance	29.6	A0363	1/238 (0.420%)	0/2674 (0.000%)	0/17730 (0.000%)	Dietlein et al. (2020),NCG 6.0
ADGRV1	c.G18571C	Nonsyn. SNV	p.A6191P	NM_032119.4	Deleterious	Possibly damaging	Polymorphism		Uncertain significance	22.8	A0401	1/238 (0.420%)	0/2674 (0.000%)	0/17562 (0.000%)	Dietlein et al. (2020),NCG 6.0
APC	c.A3440T	Nonsyn. SNV	p.K1147I	NM_001127511.3	Deleterious	Probably damaging	Disease causing	Uncertain significance	Uncertain significance	25	A0593	1/238 (0.420%)	0/2674 (0.000%)	0/19230 (0.000%)	Bailey et al. (2018),CGC v94,Dietlein et al. (2020),NCG 6.0,Rahman (2014)
APC	c.C6982T	Nonsyn. SNV	p.P2328S	NM_001127511.3	Deleterious	Probably damaging	Disease causing	Conflicting interpretations of pathogenicity	Uncertain significance	26	A0086	1/238 (0.420%)	0/2674 (0.000%)	0/19242 (0.000%)	Bailey et al. (2018),CGC v94,Dietlein et al. (2020),NCG 6.0,Rahman (2014)
APC	c.G7450A	Nonsyn. SNV	p.G2484S	NM_001127511.3	Tolerated	Benign	Disease causing	Benign	Likely benign	20.2	A0097	1/238 (0.420%)	0/2674 (0.000%)	0/19248 (0.000%)	Bailey et al. (2018),CGC v94,Dietlein et al. (2020),NCG 6.0,Rahman (2014)
CSF1R	c.G2795T	Nonsyn. SNV	p.S932I	NM_001288705.2	Tolerated	Benign	Polymorphism		Uncertain significance	22.7	A0452	1/238 (0.420%)	0/2674 (0.000%)	0/18932 (0.000%)	CGC v94,NCG 6.0
HIST1H1E	c.C518T	Nonsyn. SNV	p.P173L	NM_005321.2	Tolerated	Probably damaging	Disease causing		Uncertain significance	23.8	A0579	1/238 (0.420%)	0/2674 (0.000%)	0/18602 (0.000%)	Bailey et al. (2018),NCG 6.0
FANCE	c.C988G	Nonsyn. SNV	p.Q330E	NM_021922.2	Tolerated	Benign	Polymorphism	Uncertain significance	Uncertain significance	22.3	A0167	1/238 (0.420%)	0/2674 (0.000%)	0/19250 (0.000%)	CGC v94,NCG 6.0
TFEB	c.G689A	Nonsyn. SNV	p.R230H	NM_001271943.1	Deleterious	Probably damaging	Disease causing		Uncertain significance	35	A0135	1/238 (0.420%)	0/2674 (0.000%)	0/19251 (0.000%)	CGC v94,NCG 6.0
EPHA7	c.T2663C	Nonsyn. SNV	p.M888T	NM_001288629.2	Deleterious	Possibly damaging	Disease causing		Uncertain significance	23.8	A0115	1/238 (0.420%)	0/2674 (0.000%)	0/19248 (0.000%)	CGC v94,NCG 6.0
PRDM1	c.C2063G	Nonsyn. SNV	p.P688R	NM_182907.3	Deleterious	Possibly damaging	Disease causing		Uncertain significance	21.9	A0120	1/238 (0.420%)	0/2674 (0.000%)	0/18469 (0.000%)	CGC v94,Dietlein et al. (2020),NCG 6.0
ROS1	c.G6377A	Nonsyn. SNV	p.R2126Q	NM_002944.2	Deleterious	Probably damaging	Disease causing	Benign	Uncertain significance	35	A0217	1/238 (0.420%)	0/2674 (0.000%)	0/19242 (0.000%)	CGC v94,NCG 6.0
ROS1	c.T4463A	Nonsyn. SNV	p.L1488Q	NM_002944.2	Deleterious	Probably damaging	Disease causing		Uncertain significance	24.8	A0593	1/238 (0.420%)	0/2674 (0.000%)	0/19240 (0.000%)	CGC v94,NCG 6.0
ROS1	c.G1094C	Nonsyn. SNV	p.G365A	NM_002944.2	Tolerated	Possibly damaging	Disease causing	Likely pathogenic	Uncertain significance	23.7	A0579	1/238 (0.420%)	0/2674 (0.000%)	0/19040 (0.000%)	CGC v94,NCG 6.0
ROS1	c.A800C	Nonsyn. SNV	p.N267T	NM_002944.2	Deleterious	Probably damaging	Disease causing		Uncertain significance	25.7	A0561	1/238 (0.420%)	0/2674 (0.000%)	0/19247 (0.000%)	CGC v94,NCG 6.0
ECT2L	c.G128A	Nonsyn. SNV	p.R43H	NM_001195037.2	Deleterious	Possibly damaging	Disease causing		Uncertain significance	25.1	A0643	1/238 (0.420%)	0/2674 (0.000%)	0/18841 (0.000%)	CGC v94,NCG 6.0
LATS1	c.C1325T	Nonsyn. SNV	p.A442V	NM_001350392.2	Tolerated	Benign	Disease causing		Uncertain significance	23.4	A0139	1/238 (0.420%)	0/2674 (0.000%)	0/19249 (0.000%)	Bailey et al. (2018),CGC v94,NCG 6.0
ARID1B	c.C1823T	Nonsyn. SNV	p.P608L	NM_001346813.1	Deleterious	Benign	Polymorphism		Uncertain significance	24.9	A0596	1/238 (0.420%)	0/2674 (0.000%)	0/19244 (0.000%)	CGC v94,Dietlein et al. (2020),NCG 6.0
ARID1B	c.G2009A	Nonsyn. SNV	p.G670D	NM_001346813.1	Deleterious	Probably damaging	Disease causing		Uncertain significance	29.8	A0150	1/238 (0.420%)	0/2674 (0.000%)	0/19240 (0.000%)	CGC v94,Dietlein et al. (2020),NCG 6.0
QKI	c.G352A	Nonsyn. SNV	p.G118R	NM_001301085.2	Deleterious	Probably damaging	Disease causing		Uncertain significance	34	A0122	1/238 (0.420%)	0/2674 (0.000%)	0/19218 (0.000%)	CGC v94,NCG 6.0
AFDN	c.T1180A	Nonsyn. SNV	p.S394T	NM_001207008.1	Tolerated	Possibly damaging	Disease causing		Uncertain significance	24.5	A0452	1/238 (0.420%)	0/2674 (0.000%)	0/19215 (0.000%)	CGC v94,NCG 6.0
HOXA13	c.G499T	Nonsyn. SNV	p.A167S	NM_000522.5	Tolerated	Possibly damaging	Disease causing		Uncertain significance	22.9	A0497	1/238 (0.420%)	0/2674 (0.000%)	0/11924 (0.000%)	CGC v94,NCG 6.0
JAZF1	c.C367G	Nonsyn. SNV	p.R123G	NM_175061.4	Tolerated	Probably damaging	Disease causing		Uncertain significance	24.5	A0127	1/238 (0.420%)	0/2674 (0.000%)	0/18499 (0.000%)	CGC v94,NCG 6.0
EGFR	c.G530A	Nonsyn. SNV	p.R177H	NM_001346897.2	Tolerated	Probably damaging	Disease causing	Uncertain significance	Uncertain significance	34	A0214	1/238 (0.420%)	0/2674 (0.000%)	0/19252 (0.000%)	Bailey et al. (2018),CGC v94,Dietlein et al. (2020),NCG 6.0,Rahman (2014)
AKAP9	c.T752G	Nonsyn. SNV	p.L251R	NM_005751.4	Deleterious	Probably damaging	Disease causing	Uncertain significance	Uncertain significance	31	A0546	1/238 (0.420%)	0/2674 (0.000%)	0/19246 (0.000%)	CGC v94,Dietlein et al. (2020),NCG 6.0
AKAP9	c.A4058G	Nonsyn. SNV	p.Q1353R	NM_005751.4	Deleterious		Disease causing		Uncertain significance	22.4	A0215	1/238 (0.420%)	0/2674 (0.000%)	0/19250 (0.000%)	CGC v94,Dietlein et al. (2020),NCG 6.0
TRRAP	c.C6710A	Nonsyn. SNV	p.T2237N	NM_003496.3	Tolerated	Benign	Disease causing		Uncertain significance	23.3	A0410	1/238 (0.420%)	0/2674 (0.000%)	0/19252 (0.000%)	CGC v94,NCG 6.0
CUX1	c.C1495T	Nonsyn. SNV	p.R499W	NM_001202544.3	Deleterious	Probably damaging	Polymorphism		Uncertain significance	35	A0068N1	1/238 (0.420%)	0/2674 (0.000%)	0/19024 (0.000%)	CGC v94,Dietlein et al. (2020),NCG 6.0
MET	c.G1450A	Nonsyn. SNV	p.A484T	NM_001324402.2	Tolerated	Possibly damaging	Disease causing		Uncertain significance	24.9	A0275	1/238 (0.420%)	0/2674 (0.000%)	0/18826 (0.000%)	Bailey et al. (2018),CGC v94,Dietlein et al. (2020),NCG 6.0,Rahman (2014)
TRIM24	c.G1969A	Nonsyn. SNV	p.V657I	NM_003852.4	Tolerated	Benign	Disease causing		Uncertain significance	23.1	A0632	1/238 (0.420%)	0/2674 (0.000%)	0/19239 (0.000%)	CGC v94,NCG 6.0
KIAA1549	c.C4420T	Nonsyn. SNV	p.R1474C	NM_001164665.2	Deleterious	Probably damaging	Disease causing		Uncertain significance	34	A0561	1/238 (0.420%)	0/2674 (0.000%)	0/18688 (0.000%)	CGC v94,NCG 6.0
KIAA1549	c.C3143T	Nonsyn. SNV	p.T1048I	NM_001164665.2	Deleterious	Probably damaging	Disease causing		Uncertain significance	30	A0596	1/238 (0.420%)	0/2674 (0.000%)	0/16742 (0.000%)	CGC v94,NCG 6.0
KIAA1549	c.G2888C	Nonsyn. SNV	p.R963T	NM_001164665.2	Deleterious	Probably damaging	Disease causing		Uncertain significance	27.9	A0550	1/238 (0.420%)	0/2674 (0.000%)	0/18841 (0.000%)	CGC v94,NCG 6.0
KMT2C	c.C8837T	Nonsyn. SNV	p.S2946F	NM_170606.3	Deleterious	Possibly damaging	Disease causing		Uncertain significance	24.1	A0225	1/238 (0.420%)	0/2674 (0.000%)	0/19242 (0.000%)	Bailey et al. (2018),CGC v94,Dietlein et al. (2020),NCG 6.0
ARHGEF10	c.G877A	Nonsyn. SNV	p.G293S	NM_001308152.2	Deleterious	Probably damaging	Disease causing		Uncertain significance	25.1	A0619	1/238 (0.420%)	0/2674 (0.000%)	0/13370 (0.000%)	CGC v94,NCG 6.0
ARHGEF10	c.G1771C	Nonsyn. SNV	p.D591H	NM_001308152.2	Deleterious	Possibly damaging	Disease causing		Uncertain significance	27.2	A0086	1/238 (0.420%)	0/2674 (0.000%)	0/19251 (0.000%)	CGC v94,NCG 6.0
PCM1	c.A312T	Nonsyn. SNV	p.K104N	NM_001352647.2	Deleterious	Probably damaging	Disease causing		Uncertain significance	24.7	A0093	1/238 (0.420%)	0/2674 (0.000%)	0/18074 (0.000%)	CGC v94,NCG 6.0
PCM1	c.C1630T	Nonsyn. SNV	p.P544S	NM_001352647.2	Tolerated	Probably damaging	Disease causing		Uncertain significance	24.6	A0214	1/238 (0.420%)	0/2674 (0.000%)	0/18392 (0.000%)	CGC v94,NCG 6.0
PCM1	c.A4604C	Nonsyn. SNV	p.K1535T	NM_001352647.2	Deleterious		Disease causing		Uncertain significance	28.7	A0372	1/238 (0.420%)	0/2674 (0.000%)	0/17149 (0.000%)	CGC v94,NCG 6.0
NSD3	c.G2126T	Nonsyn. SNV	p.S709I	NM_023034.2	Deleterious	Benign	Disease causing		Uncertain significance	25.2	A0424	1/238 (0.420%)	0/2674 (0.000%)	0/18832 (0.000%)	CGC v94,NCG 6.0
ANK1	c.G4795A	Nonsyn. SNV	p.E1599K	NM_000037.4	Deleterious	Benign	Disease causing		Uncertain significance	26.6	A0215	1/238 (0.420%)	0/2674 (0.000%)	0/19252 (0.000%)	CGC v94,NCG 6.0
ANK1	c.A2281G	Nonsyn. SNV	p.N761D	NM_000037.4	Tolerated	Possibly damaging	Disease causing		Uncertain significance	23.3	A0144	1/238 (0.420%)	0/2674 (0.000%)	0/19251 (0.000%)	CGC v94,NCG 6.0
ANK1	c.G1772T	Nonsyn. SNV	p.R591L	NM_000037.4	Deleterious	Benign	Disease causing		Uncertain significance	24.9	A0594	1/238 (0.420%)	0/2674 (0.000%)	0/15338 (0.000%)	CGC v94,NCG 6.0
KAT6A	c.G4189A	Nonsyn. SNV	p.E1397K	NM_006766.5	Tolerated	Benign	Disease causing		Uncertain significance	21	A0579	1/238 (0.420%)	0/2674 (0.000%)	0/19249 (0.000%)	CGC v94,NCG 6.0
CHCHD7	c.116_117insAGAT	Stopgain	p.V41Rfs*62	NM_001011670.2					Uncertain significance		A0593	1/237 (0.422%)	0/2674 (0.000%)	0/19252 (0.000%)	CGC v94,NCG 6.0
UBR5	c.C2831T	Nonsyn. SNV	p.A944V	NM_001282873.1	Tolerated	Probably damaging	Disease causing		Uncertain significance	23.9	A0270	1/238 (0.420%)	0/2674 (0.000%)	0/19086 (0.000%)	CGC v94,Dietlein et al. (2020),NCG 6.0
EIF3E	c.G1037A	Nonsyn. SNV	p.R346H	NM_001568.3	Deleterious	Probably damaging	Disease causing		Uncertain significance	35	A0465	1/238 (0.420%)	0/2674 (0.000%)	0/18616 (0.000%)	CGC v94,NCG 6.0
EIF3E	c.A713G	Nonsyn. SNV	p.Y238C	NM_001568.3	Deleterious	Probably damaging	Disease causing		Uncertain significance	28.3	A0594	1/238 (0.420%)	0/2674 (0.000%)	0/18031 (0.000%)	CGC v94,NCG 6.0
CSMD3	c.T6983C	Nonsyn. SNV	p.L2328P	NM_001363185.1	Deleterious	Probably damaging	Disease causing		Uncertain significance	29.8	A0683	1/238 (0.420%)	0/2674 (0.000%)	0/19235 (0.000%)	CGC v94,NCG 6.0
NDRG1	c.A637C	Nonsyn. SNV	p.T213P	NM_001258432.2	Deleterious	Probably damaging	Disease causing		Uncertain significance	26.4	A0503	1/238 (0.420%)	0/2674 (0.000%)	0/19252 (0.000%)	CGC v94,NCG 6.0
FAM135B	c.C1138T	Nonsyn. SNV	p.R380W	NM_001362965.1	Deleterious	Probably damaging	Disease causing		Uncertain significance	31	A0341	1/238 (0.420%)	0/2674 (0.000%)	0/18800 (0.000%)	CGC v94,Dietlein et al. (2020),NCG 6.0
PTPRD	c.C2072T	Nonsyn. SNV	p.T691I	NM_002839.4	Deleterious	Probably damaging	Disease causing		Uncertain significance	23.2	A0118	1/238 (0.420%)	0/2674 (0.000%)	0/19251 (0.000%)	Bailey et al. (2018),CGC v94,NCG 6.0
PTPRD	c.C649T	Nonsyn. SNV	p.P217S	NM_001040712.2	Tolerated	Possibly damaging	Disease causing		Uncertain significance	23.1	A0571	1/238 (0.420%)	0/2674 (0.000%)	0/19235 (0.000%)	Bailey et al. (2018),CGC v94,NCG 6.0
PAX5	c.G835T	Nonsyn. SNV	p.A279S	NM_001280553.2	Tolerated	Benign	Disease causing		Uncertain significance	22.7	A0161	1/238 (0.420%)	0/2674 (0.000%)	0/18673 (0.000%)	Bailey et al. (2018),CGC v94,Dietlein et al. (2020),NCG 6.0
WNK2	c.C5378T	Nonsyn. SNV	p.T1793M	NM_006648.3	Deleterious	Probably damaging	Disease causing		Uncertain significance	23.3	A0561	1/238 (0.420%)	0/2674 (0.000%)	0/11281 (0.000%)	CGC v94,NCG 6.0
TNC	c.C1063T	Nonsyn. SNV	p.R355W	NM_002160.4	Deleterious	Probably damaging	Disease causing		Uncertain significance	27.5	A0130	1/238 (0.420%)	0/2674 (0.000%)	0/19246 (0.000%)	CGC v94,NCG 6.0
TLR4	c.C193G	Nonsyn. SNV	p.P65A	NM_138554.5	Tolerated	Benign	Polymorphism		Uncertain significance	20.9	A0619	1/238 (0.420%)	0/2674 (0.000%)	0/19247 (0.000%)	Bailey et al. (2018),NCG 6.0
SPTAN1	c.G3448A	Nonsyn. SNV	p.V1150M	NM_001195532.2	Deleterious	Benign	Disease causing		Uncertain significance	24.9	A0408	1/238 (0.420%)	0/2674 (0.000%)	0/18829 (0.000%)	Bailey et al. (2018),Dietlein et al. (2020),NCG 6.0
SPTAN1	c.G3661A	Nonsyn. SNV	p.D1221N	NM_001195532.2	Deleterious	Probably damaging	Disease causing		Uncertain significance	33	A0057	1/238 (0.420%)	0/2674 (0.000%)	0/19242 (0.000%)	Bailey et al. (2018),Dietlein et al. (2020),NCG 6.0
SPTAN1	c.G4747A	Nonsyn. SNV	p.A1583T	NM_001195532.2	Deleterious	Probably damaging	Disease causing		Uncertain significance	24.2	A0069	1/238 (0.420%)	0/2674 (0.000%)	0/19252 (0.000%)	Bailey et al. (2018),Dietlein et al. (2020),NCG 6.0
ABL1	c.C2701G	Nonsyn. SNV	p.P901A	NM_005157.6	Deleterious	Possibly damaging	Disease causing		Uncertain significance	23.2	A0553	1/238 (0.420%)	0/2674 (0.000%)	0/18785 (0.000%)	Bailey et al. (2018),CGC v94,NCG 6.0
RALGDS	c.C118T	Nonsyn. SNV	p.R40C	NM_001042368.3	Deleterious	Possibly damaging	Disease causing		Uncertain significance	34	A0639	1/238 (0.420%)	0/2674 (0.000%)	0/16218 (0.000%)	CGC v94,NCG 6.0
RALGDS	c.G90C	Nonsyn. SNV	p.Q30H	NM_001042368.3	Deleterious	Probably damaging	Polymorphism		Uncertain significance	25	A0579	1/238 (0.420%)	0/2674 (0.000%)	0/17033 (0.000%)	CGC v94,NCG 6.0
COL5A1	c.C341A	Nonsyn. SNV	p.A114D	NM_000093.4	Deleterious	Possibly damaging	Disease causing	Likely benign	Likely benign	34	A0086	1/238 (0.420%)	0/2674 (0.000%)	0/19252 (0.000%)	Bailey et al. (2018),NCG 6.0
COL5A1	c.C1345T	Nonsyn. SNV	p.R449W	NM_000093.4	Tolerated	Probably damaging	Disease causing	Conflicting interpretations of pathogenicity	Uncertain significance	26.4	A0596	1/238 (0.420%)	0/2674 (0.000%)	0/19252 (0.000%)	Bailey et al. (2018),NCG 6.0
COL5A1	c.C2281T	Nonsyn. SNV	p.P761S	NM_000093.4	Tolerated	Probably damaging	Disease causing	Uncertain significance	Uncertain significance	23.4	A0167	1/238 (0.420%)	0/2674 (0.000%)	0/19250 (0.000%)	Bailey et al. (2018),NCG 6.0
NCOA4	c.G214T	Stopgain	p.E72X	NM_001145262.1					Uncertain significance	41	A0324	1/238 (0.420%)	0/2674 (0.000%)	0/19250 (0.000%)	CGC v94,NCG 6.0
A1CF	c.A815G	Nonsyn. SNV	p.H272R	NM_001370130.1	Deleterious	Probably damaging	Disease causing		Uncertain significance	25.6	A0363	1/238 (0.420%)	0/2674 (0.000%)	0/19169 (0.000%)	CGC v94,Dietlein et al. (2020),NCG 6.0
A1CF	c.G278A	Nonsyn. SNV	p.G93D	NM_001370130.1	Deleterious	Probably damaging	Disease causing		Uncertain significance	28.5	A0596	1/238 (0.420%)	0/2674 (0.000%)	0/19175 (0.000%)	CGC v94,Dietlein et al. (2020),NCG 6.0
KAT6B	c.C679T	Nonsyn. SNV	p.R227C	NM_001370141.1	Deleterious	Probably damaging	Disease causing		Uncertain significance	35	A0468	1/238 (0.420%)	0/2674 (0.000%)	0/19250 (0.000%)	CGC v94,NCG 6.0
KAT6B	c.A3254T	Nonsyn. SNV	p.H1085L	NM_001370135.1	Deleterious	Probably damaging	Disease causing		Uncertain significance	24.6	A0497	1/238 (0.420%)	0/2674 (0.000%)	0/19252 (0.000%)	CGC v94,NCG 6.0
BMPR1A	c.C949A	Nonsyn. SNV	p.L317I	NM_004329.2	Deleterious	Probably damaging	Disease causing	Uncertain significance	Uncertain significance	28.1	A0593	1/238 (0.420%)	0/2674 (0.000%)	0/19250 (0.000%)	CGC v94,NCG 6.0,Rahman (2014)
CYP2C8	c.C1160G	Nonsyn. SNV	p.P387R	NM_001198854.1	Deleterious	Probably damaging	Polymorphism		Uncertain significance	23.2	A0364	1/238 (0.420%)	0/2674 (0.000%)	0/19245 (0.000%)	CGC v94,NCG 6.0
CYP2C8	c.C76T	Nonsyn. SNV	p.L26F	NM_001198854.1	Deleterious	Probably damaging	Disease causing		Uncertain significance	23.4	A0108	1/238 (0.420%)	0/2674 (0.000%)	0/19246 (0.000%)	CGC v94,NCG 6.0
SMC3	c.C736T	Stopgain	p.R246X	NM_005445.3			Disease causing automatic		Pathogenic	41	A0165	1/238 (0.420%)	0/2674 (0.000%)	0/19244 (0.000%)	Bailey et al. (2018),NCG 6.0
TCF7L2	c.A478G	Nonsyn. SNV	p.I160V	NM_001146283.2	Tolerated	Possibly damaging	Disease causing		Uncertain significance	23.4	A0546	1/238 (0.420%)	0/2674 (0.000%)	0/19224 (0.000%)	Bailey et al. (2018),CGC v94,Dietlein et al. (2020),NCG 6.0
SHTN1	c.A179G	Nonsyn. SNV	p.H60R	NM_001127211.3	Deleterious	Probably damaging	Disease causing		Uncertain significance	23.2	A0401	1/238 (0.420%)	0/2674 (0.000%)	0/19196 (0.000%)	CGC v94,NCG 6.0
NUP98	c.G1655A	Nonsyn. SNV	p.R552H	NM_001365129.2	Tolerated	Benign	Disease causing		Uncertain significance	23.3	A0408	1/238 (0.420%)	0/2674 (0.000%)	0/19212 (0.000%)	CGC v94,NCG 6.0
WT1	c.C956A	Nonsyn. SNV	p.T319N	NM_000378.6	Deleterious	Benign	Disease causing	Uncertain significance	Uncertain significance	27.4	A0121	1/238 (0.420%)	0/2674 (0.000%)	0/19252 (0.000%)	Bailey et al. (2018),CGC v94,Dietlein et al. (2020),NCG 6.0,Rahman (2014)
LMO2	c.G91A	Nonsyn. SNV	p.D31N	NM_005574.4	Tolerated	Benign	Disease causing		Uncertain significance	21.2	A0593	1/238 (0.420%)	0/2674 (0.000%)	0/1559 (0.000%)	CGC v94,NCG 6.0
NUMA1	c.C5445G	Nonsyn. SNV	p.D1815E	NM_001286561.1	Tolerated	Possibly damaging	Disease causing		Uncertain significance	23.9	A0216	1/238 (0.420%)	0/2674 (0.000%)	0/19252 (0.000%)	CGC v94,NCG 6.0
INPPL1	c.C1343T	Nonsyn. SNV	p.S448L	NM_001567.4	Deleterious	Probably damaging	Disease causing	Likely benign	Uncertain significance	26.1	A0261	1/238 (0.420%)	0/2674 (0.000%)	0/19250 (0.000%)	Bailey et al. (2018),NCG 6.0
FAT3	c.G9499A	Nonsyn. SNV	p.V3167M	NM_001008781.2	Tolerated		Polymorphism		Uncertain significance	23	A0076N1	1/238 (0.420%)	0/2674 (0.000%)	0/18746 (0.000%)	CGC v94,Dietlein et al. (2020),NCG 6.0
FAT3	c.G10511A	Nonsyn. SNV	p.R3504Q	NM_001008781.2	Tolerated		Polymorphism		Uncertain significance	24.9	A0237	1/238 (0.420%)	0/2674 (0.000%)	0/18837 (0.000%)	CGC v94,Dietlein et al. (2020),NCG 6.0
PGR	c.T1625C	Nonsyn. SNV	p.F542S	NM_001271161.2	Deleterious	Probably damaging	Disease causing		Uncertain significance	33	A0341	1/238 (0.420%)	0/2674 (0.000%)	0/19214 (0.000%)	Bailey et al. (2018),NCG 6.0
ATM	c.A2450G	Nonsyn. SNV	p.D817G	NM_000051.3	Deleterious	Possibly damaging	Disease causing	Uncertain significance	Uncertain significance	28.7	A0103	1/238 (0.420%)	0/2674 (0.000%)	0/19241 (0.000%)	Bailey et al. (2018),CGC v94,Dietlein et al. (2020),NCG 6.0,Rahman (2014)
ATM	c.C3161G	Nonsyn. SNV	p.P1054R	NM_000051.3	Deleterious	Probably damaging	Disease causing	Benign/Likely benign	Likely benign	26.5	A0086	1/238 (0.420%)	0/2674 (0.000%)	0/19236 (0.000%)	Bailey et al. (2018),CGC v94,Dietlein et al. (2020),NCG 6.0,Rahman (2014)
ATM	c.6404dupT	Frameshift Insertion	p.R2136Kfs*10	NM_000051.3				Pathogenic	Pathogenic		A0410	1/238 (0.420%)	0/2674 (0.000%)	0/19246 (0.000%)	Bailey et al. (2018),CGC v94,Dietlein et al. (2020),NCG 6.0,Rahman (2014)
USP28	c.G589A	Nonsyn. SNV	p.G197S	NM_001301029.2	Deleterious	Probably damaging	Disease causing		Uncertain significance	34	A0561	1/238 (0.420%)	0/2674 (0.000%)	0/19252 (0.000%)	Dietlein et al. (2020),NCG 6.0
KMT2A	c.G807T	Nonsyn. SNV	p.K269N	NM_001197104.1	Tolerated	Benign	Disease causing		Likely benign	22.7	A0056N1	1/238 (0.420%)	0/2674 (0.000%)	0/19245 (0.000%)	Bailey et al. (2018),CGC v94,Dietlein et al. (2020),NCG 6.0
KMT2A	c.G1474C	Nonsyn. SNV	p.A492P	NM_001197104.1	Deleterious	Probably damaging	Disease causing		Uncertain significance	25.3	A0057	1/238 (0.420%)	0/2674 (0.000%)	0/19225 (0.000%)	Bailey et al. (2018),CGC v94,Dietlein et al. (2020),NCG 6.0
KMT2A	c.A8482C	Nonsyn. SNV	p.N2828H	NM_001197104.1	Deleterious	Probably damaging	Disease causing		Uncertain significance	23.7	A0121	1/238 (0.420%)	0/2674 (0.000%)	0/19250 (0.000%)	Bailey et al. (2018),CGC v94,Dietlein et al. (2020),NCG 6.0
BCL9L	c.C2369T	Nonsyn. SNV	p.P790L	NM_182557.3	Deleterious	Probably damaging	Disease causing		Uncertain significance	22.1	A0144	1/238 (0.420%)	0/2674 (0.000%)	0/19198 (0.000%)	CGC v94,NCG 6.0
FLI1	c.C379T	Nonsyn. SNV	p.P127S	NM_002017.5	Deleterious	Probably damaging	Disease causing		Uncertain significance	33	A0115	1/238 (0.420%)	0/2674 (0.000%)	0/18840 (0.000%)	CGC v94,NCG 6.0
FLI1	c.A481G	Nonsyn. SNV	p.N161D	NM_002017.5	Tolerated	Benign	Disease causing		Uncertain significance	21	A0497	1/238 (0.420%)	0/2674 (0.000%)	0/18844 (0.000%)	CGC v94,NCG 6.0
ERC1	c.A10G	Nonsyn. SNV	p.S4G	NM_001301248.1	Deleterious	Benign	Disease causing		Uncertain significance	22.9	A0068N1	1/238 (0.420%)	0/2674 (0.000%)	0/19195 (0.000%)	CGC v94,Dietlein et al. (2020),NCG 6.0
ERC1	c.G1880A	Nonsyn. SNV	p.R627Q	NM_001301248.1	Tolerated	Possibly damaging	Disease causing		Uncertain significance	24.4	A0165	1/238 (0.420%)	0/2674 (0.000%)	0/19214 (0.000%)	CGC v94,Dietlein et al. (2020),NCG 6.0
CHD4	c.G4981C	Nonsyn. SNV	p.E1661Q	NM_001297553.2	Tolerated	Benign	Polymorphism	Likely benign	Uncertain significance	20.5	A0579	1/238 (0.420%)	0/2674 (0.000%)	0/18957 (0.000%)	Bailey et al. (2018),CGC v94,Dietlein et al. (2020),NCG 6.0
ZNF384	c.G364A	Nonsyn. SNV	p.V122I	NM_001135734.2	Deleterious	Probably damaging	Disease causing		Uncertain significance	24.1	A0150	1/238 (0.420%)	0/2674 (0.000%)	0/15718 (0.000%)	CGC v94,NCG 6.0
PPFIBP1	c.T112A	Nonsyn. SNV	p.L38M	NM_001198915.2	Deleterious	Probably damaging	Polymorphism		Uncertain significance	21.3	A0579	1/238 (0.420%)	0/2674 (0.000%)	0/19168 (0.000%)	CGC v94,NCG 6.0
PPFIBP1	c.839dupA	Frameshift Insertion	p.N282Kfs*19	NM_003622.4					Uncertain significance		A0216	1/238 (0.420%)	0/2674 (0.000%)	0/19185 (0.000%)	CGC v94,NCG 6.0
ARID2	c.G4349A	Nonsyn. SNV	p.G1450E	NM_001347839.1	Deleterious	Probably damaging	Disease causing	Benign	Likely benign	26	A0571	1/238 (0.420%)	0/2674 (0.000%)	0/19240 (0.000%)	Bailey et al. (2018),CGC v94,Dietlein et al. (2020),NCG 6.0
COL2A1	c.G373A	Nonsyn. SNV	p.A125T	NM_033150.3	Tolerated	Possibly damaging	Disease causing		Uncertain significance	23.6	A0167	1/238 (0.420%)	0/2674 (0.000%)	0/19250 (0.000%)	CGC v94,NCG 6.0
KMT2D	c.C11512T	Nonsyn. SNV	p.P3838S	NM_003482.3	Tolerated	Probably damaging	Polymorphism		Uncertain significance	23	A0547	1/238 (0.420%)	0/2674 (0.000%)	0/12215 (0.000%)	Bailey et al. (2018),CGC v94,Dietlein et al. (2020),NCG 6.0
KMT2D	c.C7201G	Nonsyn. SNV	p.R2401G	NM_003482.3	Deleterious	Probably damaging	Disease causing		Uncertain significance	23.3	A0237	1/238 (0.420%)	0/2674 (0.000%)	0/18804 (0.000%)	Bailey et al. (2018),CGC v94,Dietlein et al. (2020),NCG 6.0
HOXC11	c.G364T	Nonsyn. SNV	p.G122C	NM_014212.4	Tolerated	Probably damaging	Disease causing		Uncertain significance	24.6	A0261	1/238 (0.420%)	0/2674 (0.000%)	0/19180 (0.000%)	CGC v94,NCG 6.0
ERBB3	c.C284T	Nonsyn. SNV	p.S95F	NM_001005915.1	Deleterious	Probably damaging	Disease causing		Likely pathogenic	24.1	A0229	1/238 (0.420%)	0/2674 (0.000%)	0/19248 (0.000%)	Bailey et al. (2018),CGC v94,Dietlein et al. (2020),NCG 6.0
ERBB3	c.C3352T	Nonsyn. SNV	p.R1118W	NM_001982.3	Deleterious	Probably damaging	Disease causing		Uncertain significance	27.6	A0342	1/238 (0.420%)	0/2674 (0.000%)	0/19248 (0.000%)	Bailey et al. (2018),CGC v94,Dietlein et al. (2020),NCG 6.0
GLI1	c.C790T	Nonsyn. SNV	p.H264Y	NM_001160045.1	Tolerated	Benign	Disease causing		Uncertain significance	23.8	A0410	1/238 (0.420%)	0/2674 (0.000%)	0/19252 (0.000%)	CGC v94,NCG 6.0
GLI1	c.G1415T	Nonsyn. SNV	p.G472V	NM_001160045.1	Tolerated	Possibly damaging	Disease causing		Uncertain significance	24.9	A0086	1/238 (0.420%)	0/2674 (0.000%)	0/19248 (0.000%)	CGC v94,NCG 6.0
GLI1	c.A1573G	Nonsyn. SNV	p.R525G	NM_001160045.1	Deleterious	Probably damaging	Disease causing		Uncertain significance	25.9	A0219	1/238 (0.420%)	0/2674 (0.000%)	0/19237 (0.000%)	CGC v94,NCG 6.0
TBX3	c.G1225T	Nonsyn. SNV	p.D409Y	NM_005996.4	Deleterious	Possibly damaging	Disease causing		Uncertain significance	28.7	A0550	1/238 (0.420%)	0/2674 (0.000%)	0/18755 (0.000%)	Bailey et al. (2018),CGC v94,Dietlein et al. (2020),NCG 6.0
CLIP1	c.C1370T	Nonsyn. SNV	p.T457M	NM_002956.2	Deleterious	Probably damaging	Disease causing		Uncertain significance	32	A0468	1/238 (0.420%)	0/2674 (0.000%)	0/19250 (0.000%)	CGC v94,Dietlein et al. (2020),NCG 6.0
POLE	c.G1288A	Nonsyn. SNV	p.A430T	NM_006231.3	Deleterious	Probably damaging	Disease causing	Conflicting interpretations of pathogenicity	Uncertain significance	28.7	A0579	1/238 (0.420%)	0/2674 (0.000%)	0/19252 (0.000%)	Bailey et al. (2018),CGC v94,Dietlein et al. (2020),NCG 6.0,Rahman (2014)
POLE	c.T1219A	Nonsyn. SNV	p.C407S	NM_006231.3	Deleterious	Probably damaging	Disease causing		Uncertain significance	26.8	A0215	1/238 (0.420%)	0/2674 (0.000%)	0/19250 (0.000%)	Bailey et al. (2018),CGC v94,Dietlein et al. (2020),NCG 6.0,Rahman (2014)
POLE	c.G110A	Nonsyn. SNV	p.R37Q	NM_006231.3	Tolerated	Benign	Disease causing	Uncertain significance	Uncertain significance	23.1	A0302	1/238 (0.420%)	0/2674 (0.000%)	0/19250 (0.000%)	Bailey et al. (2018),CGC v94,Dietlein et al. (2020),NCG 6.0,Rahman (2014)
LATS2	c.C137T	Nonsyn. SNV	p.S46F	NM_014572.3	Deleterious	Possibly damaging	Polymorphism		Uncertain significance	23	A0355	1/238 (0.420%)	0/2674 (0.000%)	0/19252 (0.000%)	Bailey et al. (2018),CGC v94,Dietlein et al. (2020),NCG 6.0
BRCA2	c.6447_6448insCAGA	Frameshift Insertion	p.K2150Qfs*27	NM_000059.3					Likely pathogenic		A0081	1/238 (0.420%)	0/2674 (0.000%)	0/18158 (0.000%)	Bailey et al. (2018),CGC v94,Dietlein et al. (2020),NCG 6.0,Rahman (2014)
NBEA	c.C4550T	Nonsyn. SNV	p.S1517L	NM_015678.4	Tolerated	Benign	Polymorphism		Uncertain significance	23.3	A0491	1/238 (0.420%)	0/2674 (0.000%)	0/17634 (0.000%)	CGC v94,Dietlein et al. (2020),NCG 6.0
NBEA	c.G1597A	Nonsyn. SNV	p.V533M	NM_001204197.1	Deleterious	Probably damaging	Disease causing		Uncertain significance	32	A0216	1/238 (0.420%)	0/2674 (0.000%)	0/18843 (0.000%)	CGC v94,Dietlein et al. (2020),NCG 6.0
CYSLTR2	c.T272C	Nonsyn. SNV	p.L91P	NM_001308471.3	Deleterious	Probably damaging	Disease causing		Uncertain significance	26.5	A0341	1/238 (0.420%)	0/2674 (0.000%)	0/19246 (0.000%)	Bailey et al. (2018),CGC v94,NCG 6.0
DACH1	c.G991T	Nonsyn. SNV	p.A331S	NM_004392.6		Possibly damaging	Disease causing		Uncertain significance	23.2	A0639	1/238 (0.420%)	0/2673 (0.000%)	0/18822 (0.000%)	Bailey et al. (2018),NCG 6.0
DIS3	c.T1088C	Nonsyn. SNV	p.I363T	NM_001322348.2	Deleterious	Probably damaging	Disease causing		Uncertain significance	28.7	A0639	1/238 (0.420%)	0/2674 (0.000%)	0/19250 (0.000%)	Dietlein et al. (2020),NCG 6.0
DIS3	c.G842A	Nonsyn. SNV	p.G281D	NM_001322348.2	Tolerated	Possibly damaging	Disease causing		Uncertain significance	24.1	A0086	1/238 (0.420%)	0/2674 (0.000%)	0/19166 (0.000%)	Dietlein et al. (2020),NCG 6.0
DIS3	c.G142A	Nonsyn. SNV	p.V48I	NM_001322348.2	Tolerated	Benign	Disease causing		Uncertain significance	23	A0368	1/238 (0.420%)	0/2674 (0.000%)	0/19252 (0.000%)	Dietlein et al. (2020),NCG 6.0
BIVM-ERCC5;ERCC5	c.C2600T	Nonsyn. SNV	p.P867L	NM_000123.3	Deleterious	Possibly damaging	Disease causing	Uncertain significance	Uncertain significance	33	A0571	1/238 (0.420%)	0/2674 (0.000%)	0/19247 (0.000%)	CGC v94,Rahman (2014)
BIVM-ERCC5;ERCC5	c.C2600T	Nonsyn. SNV	p.P867L	NM_000123.3	Deleterious	Possibly damaging	Disease causing	Uncertain significance	Uncertain significance	33	A0571	1/238 (0.420%)	0/2674 (0.000%)	0/19247 (0.000%)	CGC v94,Rahman (2014)
CHD8	c.G2735A	Nonsyn. SNV	p.R912H	NM_001170629.2	Tolerated	Benign	Disease causing		Uncertain significance	23.5	A0139	1/238 (0.420%)	0/2674 (0.000%)	0/14787 (0.000%)	Bailey et al. (2018),NCG 6.0
AJUBA	c.G875A	Nonsyn. SNV	p.G292E	NM_001289097.2	Tolerated	Possibly damaging	Disease causing		Uncertain significance	28.8	A0639	1/238 (0.420%)	0/2674 (0.000%)	0/18893 (0.000%)	Bailey et al. (2018),Dietlein et al. (2020),NCG 6.0
FOXA1	c.C582A	Nonsyn. SNV	p.S194R	NM_004496.5	Deleterious	Probably damaging	Disease causing		Uncertain significance	27.3	A0619	1/238 (0.420%)	0/2674 (0.000%)	0/18598 (0.000%)	Bailey et al. (2018),CGC v94,Dietlein et al. (2020),NCG 6.0
KTN1	c.T1961C	Nonsyn. SNV	p.L654S	NM_001079521.2	Deleterious	Probably damaging	Disease causing		Uncertain significance	29.3	A0643	1/238 (0.420%)	0/2674 (0.000%)	0/19034 (0.000%)	CGC v94,NCG 6.0
HIF1A	c.G901A	Nonsyn. SNV	p.E301K	NM_001243084.1	Deleterious	Probably damaging	Disease causing		Uncertain significance	34	A0561	1/238 (0.420%)	0/2674 (0.000%)	0/19252 (0.000%)	CGC v94,NCG 6.0
RAD51B	c.G23A	Nonsyn. SNV	p.R8Q	NM_001321812.1	Tolerated	Probably damaging	Disease causing		Uncertain significance	24.2	A0061	1/238 (0.420%)	0/2674 (0.000%)	0/19250 (0.000%)	CGC v94,NCG 6.0
TSHR	c.G1601A	Nonsyn. SNV	p.R534H	NM_000369.3	Tolerated		Disease causing		Uncertain significance	20.9	A0491	1/238 (0.420%)	0/2674 (0.000%)	0/19248 (0.000%)	CGC v94,NCG 6.0
ATXN3	c.A485T	Nonsyn. SNV	p.K162M	NM_001164779.2	Deleterious	Probably damaging	Polymorphism		Uncertain significance	21.1	A0275	1/238 (0.420%)	0/2674 (0.000%)	0/19251 (0.000%)	Bailey et al. (2018),NCG 6.0
ATXN3	c.C481T	Nonsyn. SNV	p.R161W	NM_001164779.2	Deleterious	Benign	Disease causing		Uncertain significance	25.3	A0639	1/238 (0.420%)	0/2674 (0.000%)	0/19250 (0.000%)	Bailey et al. (2018),NCG 6.0
BCL11B	c.C1232T	Nonsyn. SNV	p.S411L	NM_001282238.2	Tolerated	Possibly damaging	Disease causing		Uncertain significance	20.7	A0121	1/238 (0.420%)	0/2674 (0.000%)	0/17844 (0.000%)	CGC v94,Dietlein et al. (2020),NCG 6.0
AKT1	c.C1351G	Nonsyn. SNV	p.P451A	NM_001014431.2	Deleterious	Probably damaging	Disease causing		Uncertain significance	27	A0591	1/238 (0.420%)	0/2674 (0.000%)	0/19251 (0.000%)	Bailey et al. (2018),CGC v94,Dietlein et al. (2020),NCG 6.0
NUTM1	c.218_219del	Frameshift Deletion	p.P75Rfs*43	NM_001284293.1					Uncertain significance		A0619	1/238 (0.420%)	0/2674 (0.000%)	0/19247 (0.000%)	CGC v94,NCG 6.0
NUTM1	c.224_225insTT	Stopgain	p.D76*	NM_001284293.1					Uncertain significance		A0619	1/238 (0.420%)	0/2674 (0.000%)	0/19250 (0.000%)	CGC v94,NCG 6.0
NUTM1	c.C1078T	Nonsyn. SNV	p.R360W	NM_001284293.1	Deleterious	Probably damaging	Polymorphism		Uncertain significance	32	A0201	1/238 (0.420%)	0/2674 (0.000%)	0/19246 (0.000%)	CGC v94,NCG 6.0
NUTM1	c.G1486A	Nonsyn. SNV	p.E496K	NM_001284293.1	Tolerated	Probably damaging	Polymorphism		Uncertain significance	20.4	A0561	1/238 (0.420%)	0/2674 (0.000%)	0/19249 (0.000%)	CGC v94,NCG 6.0
BUB1B	c.C2029T	Nonsyn. SNV	p.R677C	NM_001211.5	Deleterious	Probably damaging	Disease causing		Likely benign	23.1	A0219	1/238 (0.420%)	0/2674 (0.000%)	0/19243 (0.000%)	CGC v94,NCG 6.0,Rahman (2014)
TP53BP1	c.G546C	Nonsyn. SNV	p.Q182H	NM_001141979.3	Deleterious	Probably damaging	Disease causing		Uncertain significance	25.7	A0122	1/238 (0.420%)	0/2674 (0.000%)	0/19251 (0.000%)	Dietlein et al. (2020),NCG 6.0
USP8	c.A221G	Nonsyn. SNV	p.K74R	NM_001128610.3	Tolerated	Benign	Disease causing		Uncertain significance	22.9	A0120	1/238 (0.420%)	0/2674 (0.000%)	0/16002 (0.000%)	CGC v94,NCG 6.0
POLG	c.G3701A	Nonsyn. SNV	p.R1234Q	NM_001126131.2	Tolerated	Benign	Disease causing	Likely benign	Likely benign	21.5	A0171	1/238 (0.420%)	0/2674 (0.000%)	0/19250 (0.000%)	CGC v94,NCG 6.0
POLG	c.A2957T	Nonsyn. SNV	p.Y986F	NM_001126131.2	Tolerated	Probably damaging	Disease causing		Uncertain significance	22.1	A0056N1	1/238 (0.420%)	0/2674 (0.000%)	0/19248 (0.000%)	CGC v94,NCG 6.0
FES	c.C373T	Nonsyn. SNV	p.H125Y	NM_001143783.1	Deleterious	Probably damaging	Disease causing		Uncertain significance	27.9	A0593	1/238 (0.420%)	0/2674 (0.000%)	0/19182 (0.000%)	CGC v94,NCG 6.0
CHD2	c.C4033T	Nonsyn. SNV	p.R1345W	NM_001271.4	Deleterious	Probably damaging	Disease causing		Uncertain significance	35	A0146	1/238 (0.420%)	0/2674 (0.000%)	0/19162 (0.000%)	CGC v94,Dietlein et al. (2020),NCG 6.0
CIITA	c.C1111T	Nonsyn. SNV	p.R371W	NM_001286403.2	Deleterious		Disease causing		Likely benign	33	A0261	1/238 (0.420%)	0/2674 (0.000%)	0/19236 (0.000%)	CGC v94,Dietlein et al. (2020),NCG 6.0
ERCC4	c.A2624G	Nonsyn. SNV	p.E875G	NM_005236.2	Deleterious	Possibly damaging	Disease causing	Benign/Likely benign	Likely benign	27.7	A0571	1/238 (0.420%)	0/2674 (0.000%)	0/19246 (0.000%)	CGC v94,NCG 6.0,Rahman (2014)
PRKCB	c.C2006G	Nonsyn. SNV	p.P669R	NM_002738.7	Deleterious	Possibly damaging	Disease causing		Uncertain significance	25.3	A0220	1/238 (0.420%)	0/2674 (0.000%)	0/19245 (0.000%)	CGC v94,NCG 6.0
RBBP6	c.C407T	Nonsyn. SNV	p.S136L	NM_006910.5	Deleterious	Possibly damaging	Disease causing		Uncertain significance	23.8	A0475	1/238 (0.420%)	0/2674 (0.000%)	0/19237 (0.000%)	Dietlein et al. (2020),NCG 6.0
NUP93	c.G226A	Nonsyn. SNV	p.G76R	NM_001242795.2	Deleterious	Benign	Disease causing		Uncertain significance	23.6	A0219	1/238 (0.420%)	0/2674 (0.000%)	0/19250 (0.000%)	Bailey et al. (2018),Dietlein et al. (2020),NCG 6.0
NUP93	c.C1240T	Nonsyn. SNV	p.R414W	NM_001242795.2	Deleterious	Probably damaging	Disease causing		Uncertain significance	35	A0139	1/238 (0.420%)	0/2674 (0.000%)	0/19246 (0.000%)	Bailey et al. (2018),Dietlein et al. (2020),NCG 6.0
HERPUD1	c.T500G	Nonsyn. SNV	p.L167R	NM_001010989.3	Deleterious	Probably damaging	Disease causing		Uncertain significance	29.6	A0219	1/238 (0.420%)	0/2674 (0.000%)	0/19250 (0.000%)	CGC v94,NCG 6.0
CBFB	c.G212T	Nonsyn. SNV	p.W71L	NM_001368707.1	Tolerated	Probably damaging	Disease causing		Uncertain significance	25.7	A0503	1/238 (0.420%)	0/2674 (0.000%)	0/19252 (0.000%)	Bailey et al. (2018),CGC v94,Dietlein et al. (2020),NCG 6.0
ZFHX3	c.C1808T	Nonsyn. SNV	p.S603L	NM_001164766.2	Tolerated	Benign	Disease causing		Uncertain significance	23.7	A0561	1/238 (0.420%)	0/2674 (0.000%)	0/19252 (0.000%)	Bailey et al. (2018),CGC v94,Dietlein et al. (2020),NCG 6.0
ZFHX3	c.C1216T	Nonsyn. SNV	p.L406F	NM_006885.4	Deleterious	Probably damaging	Disease causing		Uncertain significance	22	A0155	1/238 (0.420%)	0/2674 (0.000%)	0/18995 (0.000%)	Bailey et al. (2018),CGC v94,Dietlein et al. (2020),NCG 6.0
RFWD3	c.G55A	Nonsyn. SNV	p.A19T	NM_001370539.1	Tolerated	Possibly damaging	Disease causing		Uncertain significance	25	A0086	1/238 (0.420%)	0/2674 (0.000%)	0/19250 (0.000%)	CGC v94,NCG 6.0
FANCA	c.C1946G	Nonsyn. SNV	p.P649R	NM_000135.4	Deleterious	Probably damaging	Polymorphism		Uncertain significance	23.5	A0547	1/238 (0.420%)	0/2674 (0.000%)	0/12603 (0.000%)	CGC v94,NCG 6.0,Rahman (2014)
USP6	c.C43T	Nonsyn. SNV	p.R15W	NM_004505.3	Deleterious	Probably damaging	Disease causing		Uncertain significance	24.6	A0593	1/238 (0.420%)	0/2674 (0.000%)	0/19250 (0.000%)	CGC v94,NCG 6.0
USP6	c.A742G	Nonsyn. SNV	p.K248E	NM_004505.3	Deleterious	Possibly damaging	Disease causing		Uncertain significance	23.8	A0302	1/238 (0.420%)	0/2674 (0.000%)	0/19252 (0.000%)	CGC v94,NCG 6.0
GPS2	c.C934T	Nonsyn. SNV	p.R312W	NM_004489.5	Deleterious	Probably damaging	Disease causing		Uncertain significance	25	A0057	1/238 (0.420%)	0/2674 (0.000%)	0/19251 (0.000%)	Bailey et al. (2018),Dietlein et al. (2020),NCG 6.0
CHD3	c.G3386A	Nonsyn. SNV	p.R1129Q	NM_001005271.3	Tolerated	Possibly damaging	Disease causing		Uncertain significance	24.6	A0057	1/238 (0.420%)	0/2674 (0.000%)	0/19245 (0.000%)	Bailey et al. (2018),NCG 6.0
PER1	c.G689A	Nonsyn. SNV	p.R230Q	NM_002616.3	Deleterious	Benign	Disease causing		Uncertain significance	24.3	A0281	1/238 (0.420%)	0/2674 (0.000%)	0/19250 (0.000%)	CGC v94,NCG 6.0
NCOR1	c.G4007A	Nonsyn. SNV	p.R1336K	NM_001190440.1	Deleterious	Benign	Disease causing		Uncertain significance	24	A0547	1/238 (0.420%)	0/2674 (0.000%)	0/19250 (0.000%)	Bailey et al. (2018),CGC v94,Dietlein et al. (2020),NCG 6.0
NCOR1	c.T398C	Nonsyn. SNV	p.L133P	NM_001190440.1	Deleterious	Probably damaging	Disease causing		Uncertain significance	23.7	A0355	1/238 (0.420%)	0/2674 (0.000%)	0/18915 (0.000%)	Bailey et al. (2018),CGC v94,Dietlein et al. (2020),NCG 6.0
SPECC1	c.G2617A	Nonsyn. SNV	p.A873T	NM_001033555.3	Deleterious	Benign	Disease causing		Uncertain significance	21.8	A0696	1/238 (0.420%)	0/2674 (0.000%)	0/19244 (0.000%)	CGC v94,NCG 6.0
NF1	c.A551T	Nonsyn. SNV	p.N184I	NM_000267.3	Deleterious	Benign	Disease causing		Uncertain significance	23.1	A0456	1/238 (0.420%)	0/2674 (0.000%)	0/19247 (0.000%)	Bailey et al. (2018),CGC v94,Dietlein et al. (2020),NCG 6.0,Rahman (2014)
MLLT6	c.G914C	Nonsyn. SNV	p.S305T	NM_005937.4		Possibly damaging	Disease causing		Uncertain significance	23.6	A0410	1/238 (0.420%)	0/2674 (0.000%)	0/19250 (0.000%)	CGC v94,NCG 6.0
CDK12	c.A136G	Nonsyn. SNV	p.K46E	NM_015083.3	Deleterious	Probably damaging	Disease causing		Uncertain significance	23.1	A0561	1/238 (0.420%)	0/2674 (0.000%)	0/19251 (0.000%)	Bailey et al. (2018),CGC v94,Dietlein et al. (2020),NCG 6.0
STAT5B	c.C1943G	Nonsyn. SNV	p.T648S	NM_012448.3	Tolerated	Benign	Disease causing		Uncertain significance	22.8	A0103	1/238 (0.420%)	0/2674 (0.000%)	0/19252 (0.000%)	CGC v94,NCG 6.0
STAT3	c.G18C	Nonsyn. SNV	p.Q6H	NM_001369512.1	Deleterious	Probably damaging	Disease causing		Uncertain significance	27.8	A0167	1/238 (0.420%)	0/2674 (0.000%)	0/19250 (0.000%)	CGC v94,Dietlein et al. (2020),NCG 6.0,Rahman (2014)
KANSL1	c.G1295A	Nonsyn. SNV	p.R432H	NM_001193466.2	Tolerated		Disease causing	Uncertain significance	Uncertain significance	23.9	A0342	1/238 (0.420%)	0/2674 (0.000%)	0/19242 (0.000%)	Bailey et al. (2018),NCG 6.0
KANSL1	c.G964T	Nonsyn. SNV	p.G322C	NM_001193466.2	Deleterious		Disease causing		Uncertain significance	31	A0547	1/238 (0.420%)	0/2674 (0.000%)	0/19250 (0.000%)	Bailey et al. (2018),NCG 6.0
DDX5	c.C848T	Nonsyn. SNV	p.P283L	NM_001320597.2		Probably damaging	Disease causing		Uncertain significance	31	A0497	1/238 (0.420%)	0/2674 (0.000%)	0/19248 (0.000%)	CGC v94,NCG 6.0
DDX5	c.C710G	Nonsyn. SNV	p.T237S	NM_001320597.2		Probably damaging	Disease causing		Uncertain significance	26.6	A0201	1/238 (0.420%)	0/2674 (0.000%)	0/19252 (0.000%)	CGC v94,NCG 6.0
SOX9	c.706_707insCC	Frameshift Insertion	p.P238Hfs*16	NM_000346.4				Uncertain significance	Uncertain significance		A0240	1/238 (0.420%)	0/2672 (0.000%)	0/19227 (0.000%)	Bailey et al. (2018),Dietlein et al. (2020),NCG 6.0
RNF213	c.G5456A	Nonsyn. SNV	p.R1819H	NM_001256071.3	Deleterious		Disease causing		Uncertain significance	29.1	A0475	1/238 (0.420%)	0/2674 (0.000%)	0/12012 (0.000%)	CGC v94,NCG 6.0
RNF213	c.G7721A	Nonsyn. SNV	p.S2574N	NM_001256071.3	Deleterious		Disease causing		Uncertain significance	26.9	A0410	1/238 (0.420%)	0/2674 (0.000%)	0/19252 (0.000%)	CGC v94,NCG 6.0
ASPSCR1	c.G857A	Nonsyn. SNV	p.R286Q	NM_001330528.2	Deleterious	Probably damaging	Disease causing		Uncertain significance	34	A0260	1/238 (0.420%)	0/2674 (0.000%)	0/18638 (0.000%)	CGC v94,NCG 6.0
SETBP1	c.G1061C	Nonsyn. SNV	p.W354S	NM_015559.3	Deleterious	Probably damaging	Disease causing		Uncertain significance	24.4	A0322	1/238 (0.420%)	0/2674 (0.000%)	0/19239 (0.000%)	Bailey et al. (2018),CGC v94,NCG 6.0
BCL2	c.G709T	Nonsyn. SNV	p.G237C	NM_000633.2	Deleterious	Probably damaging	Disease causing		Uncertain significance	34	A0579	1/238 (0.420%)	0/2674 (0.000%)	0/19246 (0.000%)	Bailey et al. (2018),CGC v94,Dietlein et al. (2020),NCG 6.0
DOT1L	c.G2570A	Nonsyn. SNV	p.S857N	NM_032482.3	Deleterious	Probably damaging	Disease causing		Uncertain significance	21.2	A0167	1/238 (0.420%)	0/2674 (0.000%)	0/17904 (0.000%)	Dietlein et al. (2020),NCG 6.0
DOT1L	c.G3323A	Nonsyn. SNV	p.R1108Q	NM_032482.3	Deleterious	Probably damaging	Disease causing		Uncertain significance	28.8	A0225	1/238 (0.420%)	0/2668 (0.000%)	0/18431 (0.000%)	Dietlein et al. (2020),NCG 6.0
DOT1L	c.C3496G	Nonsyn. SNV	p.L1166V	NM_032482.3	Deleterious	Probably damaging	Disease causing		Uncertain significance	23.3	A0452	1/238 (0.420%)	0/2674 (0.000%)	0/18844 (0.000%)	Dietlein et al. (2020),NCG 6.0
DOT1L	c.C4196T	Nonsyn. SNV	p.P1399L	NM_032482.3	Deleterious	Benign	Polymorphism		Uncertain significance	21.9	A0057	1/238 (0.420%)	0/2674 (0.000%)	0/16850 (0.000%)	Dietlein et al. (2020),NCG 6.0
MAP2K2	c.C349T	Nonsyn. SNV	p.R117C	NM_030662.3	Deleterious	Probably damaging	Disease causing		Uncertain significance	34	A0372	1/238 (0.420%)	0/2674 (0.000%)	0/19249 (0.000%)	CGC v94,NCG 6.0
MLLT1	c.C1379T	Nonsyn. SNV	p.P460L	NM_005934.4	Tolerated	Benign	Disease causing		Uncertain significance	24.1	A0226	1/238 (0.420%)	0/2674 (0.000%)	0/11774 (0.000%)	CGC v94,NCG 6.0
MUC16	c.G38821A	Nonsyn. SNV	p.E12941K	NM_024690.2	Deleterious		Polymorphism		Uncertain significance	22.9	A0135	1/238 (0.420%)	0/2674 (0.000%)	0/18838 (0.000%)	CGC v94,NCG 6.0
SMARCA4	c.G4007A	Nonsyn. SNV	p.R1336H	NM_001128845.1	Deleterious	Probably damaging	Disease causing	Uncertain significance	Uncertain significance	34	A0248	1/238 (0.420%)	0/2674 (0.000%)	0/19199 (0.000%)	Bailey et al. (2018),CGC v94,Dietlein et al. (2020),NCG 6.0,Rahman (2014)
CALR	c.G944A	Nonsyn. SNV	p.G315D	NM_004343.3	Deleterious	Probably damaging	Disease causing		Uncertain significance	28.5	A0214	1/238 (0.420%)	0/2674 (0.000%)	0/19249 (0.000%)	CGC v94,NCG 6.0
CACNA1A	c.G4474A	Nonsyn. SNV	p.V1492I	NM_001127221.1	Tolerated		Disease causing		Uncertain significance	25.7	A0229	1/238 (0.420%)	0/2674 (0.000%)	0/18734 (0.000%)	Bailey et al. (2018),NCG 6.0
TPM4	c.A347G	Nonsyn. SNV	p.K116R	NM_001367837.2	Deleterious	Possibly damaging	Disease causing		Uncertain significance	24.8	A0260	1/238 (0.420%)	0/2674 (0.000%)	0/19209 (0.000%)	CGC v94,NCG 6.0
JAK3	c.T1192C	Nonsyn. SNV	p.S398P	NM_000215.3	Deleterious	Probably damaging	Disease causing		Uncertain significance	23.3	A0237	1/238 (0.420%)	0/2674 (0.000%)	0/19250 (0.000%)	Bailey et al. (2018),CGC v94,NCG 6.0
ZNF429	c.1388delA	Frameshift Deletion	p.H463Lfs*157	NM_001346916.2					Uncertain significance		A0086	1/238 (0.420%)	0/2673 (0.000%)	0/18884 (0.000%)	CGC v94,NCG 6.0
KMT2B	c.C205G	Nonsyn. SNV	p.R69G	NM_014727.2	Deleterious	Benign	Disease causing		Uncertain significance	24.8	A0435	1/238 (0.420%)	0/2448 (0.000%)	0/1551 (0.000%)	Bailey et al. (2018),NCG 6.0
KMT2B	c.C3125T	Nonsyn. SNV	p.P1042L	NM_014727.2	Deleterious	Probably damaging	Disease causing		Uncertain significance	27.6	A0491	1/238 (0.420%)	0/2674 (0.000%)	0/17188 (0.000%)	Bailey et al. (2018),NCG 6.0
POLD1	c.C55T	Nonsyn. SNV	p.R19C	NM_001308632.1	Tolerated	Benign	Disease causing	Conflicting interpretations of pathogenicity	Uncertain significance	24	A0363	1/238 (0.420%)	0/2674 (0.000%)	0/18102 (0.000%)	CGC v94,NCG 6.0,Rahman (2014)
POLD1	c.C95A	Nonsyn. SNV	p.S32Y	NM_001308632.1	Deleterious	Probably damaging	Disease causing	Uncertain significance	Uncertain significance	25.1	A0225	1/238 (0.420%)	0/2674 (0.000%)	0/17099 (0.000%)	CGC v94,NCG 6.0,Rahman (2014)
ZNF331	c.C1144G	Nonsyn. SNV	p.P382A	NM_001253801.2	Deleterious	Probably damaging	Disease causing		Uncertain significance	23.6	A0101	1/238 (0.420%)	0/2674 (0.000%)	0/19250 (0.000%)	CGC v94,NCG 6.0
SIRPA	c.G127A	Nonsyn. SNV	p.V43M	NM_001040023.2	Deleterious	Probably damaging	Disease causing		Uncertain significance	22.9	A0271	1/238 (0.420%)	0/2674 (0.000%)	0/13832 (0.000%)	CGC v94,NCG 6.0
ZNF133	c.G1416C	Nonsyn. SNV	p.E472D	NM_001283005.2	Deleterious	Probably damaging	Polymorphism		Uncertain significance	24.3	A0696	1/238 (0.420%)	0/2674 (0.000%)	0/19233 (0.000%)	Bailey et al. (2018),NCG 6.0
RBM12	c.C2735G	Nonsyn. SNV	p.A912G	NM_001198840.2	Deleterious	Probably damaging	Disease causing		Uncertain significance	23.8	A0262	1/238 (0.420%)	0/2674 (0.000%)	0/19249 (0.000%)	Dietlein et al. (2020),NCG 6.0
GNAS	c.C1276T	Nonsyn. SNV	p.P426S	NM_001077490.2	Tolerated	Benign	Polymorphism		Uncertain significance	22.5	A0155	1/238 (0.420%)	0/2616 (0.000%)	0/12284 (0.000%)	Bailey et al. (2018),CGC v94,Dietlein et al. (2020),NCG 6.0
PTK6	c.T779A	Nonsyn. SNV	p.V260E	NM_005975.4		Probably damaging	Disease causing		Uncertain significance	24.7	A0275	1/238 (0.420%)	0/2674 (0.000%)	0/19249 (0.000%)	CGC v94,NCG 6.0
OLIG2	c.C658A	Nonsyn. SNV	p.P220T	NM_005806.4	Deleterious	Benign	Disease causing		Uncertain significance	21	A0574	1/238 (0.420%)	0/2660 (0.000%)	0/5139 (0.000%)	CGC v94,NCG 6.0
OLIG2	c.G937A	Nonsyn. SNV	p.G313S	NM_005806.4	Tolerated	Benign	Polymorphism		Uncertain significance	22.9	A0579	1/238 (0.420%)	0/2644 (0.000%)	0/2336 (0.000%)	CGC v94,NCG 6.0
DYRK1A	c.G1996A	Nonsyn. SNV	p.V666I	NM_001347723.1	Deleterious	Benign	Disease causing	Likely benign	Likely benign	23.1	A0065	1/238 (0.420%)	0/2674 (0.000%)	0/19250 (0.000%)	Dietlein et al. (2020),NCG 6.0
CLTCL1	c.A2744G	Nonsyn. SNV	p.H915R	NM_001835.4	Deleterious	Probably damaging	Disease causing		Uncertain significance	22.9	A0097	1/238 (0.420%)	0/2674 (0.000%)	0/13568 (0.000%)	CGC v94,NCG 6.0
CLTCL1	c.G2071A	Nonsyn. SNV	p.E691K	NM_001835.4	Deleterious	Probably damaging	Polymorphism automatic		Benign	23.7	A0086	1/238 (0.420%)	0/2674 (0.000%)	0/16002 (0.000%)	CGC v94,NCG 6.0
LZTR1	c.G1397A	Nonsyn. SNV	p.R466Q	NM_006767.4	Deleterious	Probably damaging	Disease causing	Conflicting interpretations of pathogenicity	Uncertain significance	34	A0068N1	1/238 (0.420%)	0/2674 (0.000%)	0/19168 (0.000%)	Bailey et al. (2018),CGC v94,NCG 6.0
MN1	c.C2015T	Nonsyn. SNV	p.S672L	NM_002430.3	Tolerated	Possibly damaging	Disease causing		Uncertain significance	24.5	A0086	1/238 (0.420%)	0/2474 (0.000%)	0/13326 (0.000%)	CGC v94,NCG 6.0
ZNRF3	c.C1201T	Nonsyn. SNV	p.R401W	NM_001206998.2	Deleterious	Probably damaging	Disease causing		Uncertain significance	30	A0290	1/238 (0.420%)	0/2674 (0.000%)	0/18827 (0.000%)	CGC v94,NCG 6.0
ZNRF3	c.A1418G	Nonsyn. SNV	p.Y473C	NM_001206998.2	Deleterious	Probably damaging	Disease causing		Uncertain significance	24.8	A0076N1	1/238 (0.420%)	0/2674 (0.000%)	0/18761 (0.000%)	CGC v94,NCG 6.0
NF2	c.T161A	Nonsyn. SNV	p.L54Q	NM_000268.3	Deleterious	Probably damaging	Disease causing		Uncertain significance	29.5	A0324	1/238 (0.420%)	0/2674 (0.000%)	0/19250 (0.000%)	Bailey et al. (2018),CGC v94,Dietlein et al. (2020),NCG 6.0,Rahman (2014)
NF2	c.C223T	Nonsyn. SNV	p.H75Y	NM_181830.3	Tolerated	Benign	Disease causing		Uncertain significance	22.1	A0093	1/238 (0.420%)	0/2674 (0.000%)	0/19252 (0.000%)	Bailey et al. (2018),CGC v94,Dietlein et al. (2020),NCG 6.0,Rahman (2014)
MYH9	c.G37A	Nonsyn. SNV	p.D13N	NM_002473.5	Deleterious	Benign	Disease causing		Uncertain significance	29.8	A0069	1/238 (0.420%)	0/2674 (0.000%)	0/19250 (0.000%)	Bailey et al. (2018),CGC v94,NCG 6.0
PLXNB2	c.G4414A	Nonsyn. SNV	p.E1472K	NM_012401.4	Tolerated	Probably damaging	Disease causing		Uncertain significance	25.8	A0401	1/238 (0.420%)	0/2674 (0.000%)	0/18834 (0.000%)	Bailey et al. (2018),NCG 6.0
PLXNB2	c.C3556T	Nonsyn. SNV	p.R1186C	NM_012401.4	Deleterious	Probably damaging	Disease causing		Uncertain significance	33	A0216	1/238 (0.420%)	0/2674 (0.000%)	0/18808 (0.000%)	Bailey et al. (2018),NCG 6.0
PLXNB2	c.C1126T	Nonsyn. SNV	p.R376C	NM_012401.4	Deleterious	Possibly damaging	Polymorphism		Uncertain significance	25.8	A0144	1/238 (0.420%)	0/2674 (0.000%)	0/18576 (0.000%)	Bailey et al. (2018),NCG 6.0
SMC1A	c.G2542T	Stopgain	p.E848X	NM_006306.3			Disease causing automatic		Pathogenic	44	A0368	1/238 (0.420%)	0/2674 (0.000%)	0/14302 (0.000%)	Bailey et al. (2018),CGC v94,NCG 6.0
TAF1	c.C1540T	Nonsyn. SNV	p.R514W	NM_001286074.1	Tolerated	Benign	Polymorphism		Uncertain significance	23	A0069	1/238 (0.420%)	0/2674 (0.000%)	0/12140 (0.000%)	Bailey et al. (2018),NCG 6.0
IRS4	c.G1625A	Nonsyn. SNV	p.G542E	NM_003604.2	Deleterious	Probably damaging	Disease causing		Uncertain significance	23	A0214	1/238 (0.420%)	0/2674 (0.000%)	0/14283 (0.000%)	CGC v94,NCG 6.0
SMARCA1	c.G2005T	Stopgain	p.E669X	NM_001282875.2			Disease causing automatic		Pathogenic	44	A0089	1/238 (0.420%)	0/2674 (0.000%)	0/14067 (0.000%)	Bailey et al. (2018),NCG 6.0

## Sheet: All
Gene	Variant	Consequence	Protein alteration	Transcript	SIFT	PolyPhen2 (HDIV)	MutationTaster	ClinVar	ACMG	CADD	Case	Case allele frequency	Local controls allele frequency	gnomAD non-cancer (EAS)	Databases
PRDM16	c.C1484T	Nonsyn. SNV	p.P495L	NM_022114.4	Deleterious	Probably damaging	Disease causing	Uncertain significance	Uncertain significance	22.9	A0219	1/238 (0.420%)	0/2674 (0.000%)	0/18828 (0.000%)	CGC v94,NCG 6.0
CAMTA1	c.T497C	Nonsyn. SNV	p.L166P	NM_001349608.2	Deleterious	Probably damaging	Disease causing		Uncertain significance	26.4	A0408	1/238 (0.420%)	0/2674 (0.000%)	0/19252 (0.000%)	CGC v94,NCG 6.0
PRDM2	c.C3089T	Nonsyn. SNV	p.P1030L	NM_001007257.3	Deleterious	Probably damaging	Disease causing		Uncertain significance	24.9	A0133	1/238 (0.420%)	0/2674 (0.000%)	0/19236 (0.000%)	CGC v94,Dietlein et al. (2020),NCG 6.0
EPHA2	c.G331A	Nonsyn. SNV	p.V111M	NM_001329090.2	Deleterious	Possibly damaging	Disease causing	Benign	Likely benign	23.4	A0561	1/238 (0.420%)	0/2674 (0.000%)	0/19252 (0.000%)	Bailey et al. (2018),Dietlein et al. (2020),NCG 6.0
LCK	c.C919T	Nonsyn. SNV	p.R307W	NM_001330468.2	Deleterious	Probably damaging	Disease causing		Uncertain significance	34	A0063	1/238 (0.420%)	0/2674 (0.000%)	0/19249 (0.000%)	CGC v94,NCG 6.0
THRAP3	c.T2181A	Nonsyn. SNV	p.H727Q	NM_001321473.2	Deleterious	Probably damaging	Disease causing		Uncertain significance	26.7	A0219	1/238 (0.420%)	0/2674 (0.000%)	0/18380 (0.000%)	Bailey et al. (2018),CGC v94,NCG 6.0
ZC3H12A	c.C488T	Nonsyn. SNV	p.A163V	NM_001323550.2	Deleterious	Possibly damaging	Disease causing		Uncertain significance	32	A0475	1/238 (0.420%)	0/2674 (0.000%)	0/19251 (0.000%)	Bailey et al. (2018),Dietlein et al. (2020),NCG 6.0
EPS15	c.G375C	Nonsyn. SNV	p.Q125H	NM_001159969.2	Tolerated	Probably damaging	Disease causing		Uncertain significance	27.1	A0550	1/238 (0.420%)	0/2674 (0.000%)	0/19236 (0.000%)	CGC v94,NCG 6.0
CSDE1	c.G395A	Nonsyn. SNV	p.R132H	NM_001242892.2	Tolerated	Benign	Disease causing		Uncertain significance	22.4	A0561	1/238 (0.420%)	0/2674 (0.000%)	0/19242 (0.000%)	Bailey et al. (2018),NCG 6.0
SETDB1	c.C2794T	Nonsyn. SNV	p.R932W	NM_001145415.2	Deleterious	Probably damaging	Polymorphism		Uncertain significance	33	A0696	1/238 (0.420%)	0/2674 (0.000%)	0/19230 (0.000%)	CGC v94,Dietlein et al. (2020),NCG 6.0
RIT1	c.G268A	Nonsyn. SNV	p.D90N	NM_001256820.2	Tolerated	Benign	Disease causing	Uncertain significance	Uncertain significance	23.7	A0056N1	1/238 (0.420%)	0/2674 (0.000%)	0/19250 (0.000%)	Bailey et al. (2018),NCG 6.0
TPR	c.T1256C	Nonsyn. SNV	p.I419T	NM_003292.3	Deleterious	Possibly damaging	Disease causing		Uncertain significance	24.1	A0401	1/238 (0.420%)	0/2674 (0.000%)	0/18595 (0.000%)	CGC v94,NCG 6.0
TPR	c.A417T	Nonsyn. SNV	p.E139D	NM_003292.3	Deleterious	Probably damaging	Disease causing		Uncertain significance	24	A0561	1/238 (0.420%)	0/2674 (0.000%)	0/18814 (0.000%)	CGC v94,NCG 6.0
NUP133	c.G1999A	Nonsyn. SNV	p.A667T	NM_018230.3	Deleterious	Possibly damaging	Disease causing		Uncertain significance	28.1	A0167	1/238 (0.420%)	0/2674 (0.000%)	0/19248 (0.000%)	Bailey et al. (2018),NCG 6.0
APOB	c.G11855A	Nonsyn. SNV	p.R3952H	NM_000384.3	Tolerated		Polymorphism	Uncertain significance	Uncertain significance	20.6	A0574	1/238 (0.420%)	0/2674 (0.000%)	0/19250 (0.000%)	Bailey et al. (2018),NCG 6.0
APOB	c.C9914A	Nonsyn. SNV	p.P3305Q	NM_000384.3	Deleterious		Disease causing		Uncertain significance	23.1	A0146	1/238 (0.420%)	0/2674 (0.000%)	0/19246 (0.000%)	Bailey et al. (2018),NCG 6.0
APOB	c.A4808T	Nonsyn. SNV	p.Q1603L	NM_000384.3	Deleterious		Disease causing	Uncertain significance	Uncertain significance	21.2	A0086	1/238 (0.420%)	0/2674 (0.000%)	0/19250 (0.000%)	Bailey et al. (2018),NCG 6.0
APOB	c.G3364A	Nonsyn. SNV	p.G1122S	NM_000384.3	Tolerated		Polymorphism		Uncertain significance	23.8	A0139	1/238 (0.420%)	0/2674 (0.000%)	0/19247 (0.000%)	Bailey et al. (2018),NCG 6.0
DNMT3A	c.C836T	Nonsyn. SNV	p.P279L	NM_001320893.1	Tolerated	Benign	Disease causing		Uncertain significance	27.4	A0635	1/238 (0.420%)	0/2674 (0.000%)	0/19053 (0.000%)	Bailey et al. (2018),CGC v94,Dietlein et al. (2020),NCG 6.0
ALK	c.T3170C	Nonsyn. SNV	p.I1057T	NM_004304.5	Tolerated	Benign	Disease causing	Uncertain significance	Uncertain significance	24.1	A0063	1/238 (0.420%)	0/2674 (0.000%)	0/19194 (0.000%)	Bailey et al. (2018),CGC v94,NCG 6.0,Rahman (2014)
BIRC6	c.A12199G	Nonsyn. SNV	p.I4067V	NM_016252.3	Deleterious		Disease causing		Uncertain significance	23.1	A0122	1/238 (0.420%)	0/2674 (0.000%)	0/19240 (0.000%)	CGC v94,Dietlein et al. (2020),NCG 6.0
BIRC6	c.C14201T	Nonsyn. SNV	p.A4734V	NM_016252.3	Deleterious		Disease causing		Uncertain significance	34	A0410	1/238 (0.420%)	0/2674 (0.000%)	0/19249 (0.000%)	CGC v94,Dietlein et al. (2020),NCG 6.0
MSH2	c.A531T	Nonsyn. SNV	p.E177D	NM_000251.2	Deleterious	Probably damaging	Disease causing	Uncertain significance	Uncertain significance	25.1	A0324	1/238 (0.420%)	0/2674 (0.000%)	0/19244 (0.000%)	Bailey et al. (2018),CGC v94,NCG 6.0,Rahman (2014)
MSH6	c.C3035T	Nonsyn. SNV	p.T1012M	NM_001281492.1	Deleterious	Probably damaging	Disease causing	Uncertain significance	Uncertain significance	35	A0493	1/238 (0.420%)	0/2674 (0.000%)	0/19252 (0.000%)	Bailey et al. (2018),CGC v94,Dietlein et al. (2020),NCG 6.0,Rahman (2014)
TMEM127	c.G613T	Stopgain	p.E205X	NM_001193304.3			Disease causing		Uncertain significance	38	A0468	1/238 (0.420%)	0/2674 (0.000%)	0/19250 (0.000%)	CGC v94,NCG 6.0,Rahman (2014)
RGPD3	c.3907_3910del	Frameshift Deletion	p.K1304Lfs*5	NM_001144013.1					Uncertain significance		A0165	1/238 (0.420%)	0/2674 (0.000%)	0/15540 (0.000%)	CGC v94,Dietlein et al. (2020),NCG 6.0
RGPD3	c.G2447A	Nonsyn. SNV	p.R816H	NM_001144013.1	Deleterious	Benign	Polymorphism		Uncertain significance	23.3	A0561	1/238 (0.420%)	0/2674 (0.000%)	0/16234 (0.000%)	CGC v94,Dietlein et al. (2020),NCG 6.0
LRP1B	c.G2362A	Nonsyn. SNV	p.D788N	NM_018557.2	Tolerated	Probably damaging	Disease causing		Uncertain significance	26.2	A0348	1/238 (0.420%)	0/2674 (0.000%)	0/18864 (0.000%)	CGC v94,NCG 6.0
COL3A1	c.C1804A	Nonsyn. SNV	p.P602T	NM_000090.3	Tolerated	Possibly damaging	Disease causing	Benign/Likely benign	Uncertain significance	23.2	A0086	1/238 (0.420%)	0/2674 (0.000%)	0/19252 (0.000%)	CGC v94,NCG 6.0
CREB1	c.T287A	Nonsyn. SNV	p.L96H	NM_001371426.1	Deleterious	Probably damaging	Disease causing		Uncertain significance	23.8	A0201	1/238 (0.420%)	0/2674 (0.000%)	0/19243 (0.000%)	CGC v94,NCG 6.0
PAX3	c.C941A	Nonsyn. SNV	p.T314K	NM_001127366.3	Deleterious	Possibly damaging	Disease causing	Conflicting interpretations of pathogenicity	Uncertain significance	23.4	A0086	1/238 (0.420%)	0/2674 (0.000%)	0/19252 (0.000%)	CGC v94,NCG 6.0
PAX3	c.G704A	Nonsyn. SNV	p.R235H	NM_001127366.3	Deleterious	Probably damaging	Disease causing		Uncertain significance	35	A0408	1/238 (0.420%)	0/2674 (0.000%)	0/19234 (0.000%)	CGC v94,NCG 6.0
PAX3;PAX3	c.A323G	Nonsyn. SNV	p.Q108R	NM_000438.6	Deleterious	Benign	Disease causing		Pathogenic	21.9	A0165	1/238 (0.420%)	0/2674 (0.000%)	0/19252 (0.000%)	CGC v94,NCG 6.0
PAX3;PAX3	c.A323G	Nonsyn. SNV	p.Q108R	NM_000438.6	Deleterious	Benign	Disease causing		Pathogenic	21.9	A0165	1/238 (0.420%)	0/2674 (0.000%)	0/19252 (0.000%)	CGC v94,NCG 6.0
KIF1A	c.C2332T	Nonsyn. SNV	p.R778W	NM_004321.7	Deleterious	Possibly damaging	Disease causing	Uncertain significance	Uncertain significance	34	A0503	1/238 (0.420%)	0/2674 (0.000%)	0/17432 (0.000%)	Bailey et al. (2018),NCG 6.0
SRGAP3	c.G845A	Nonsyn. SNV	p.R282Q	NM_001033117.3	Tolerated	Probably damaging	Disease causing		Uncertain significance	31	A0550	1/238 (0.420%)	0/2674 (0.000%)	0/19250 (0.000%)	CGC v94,Dietlein et al. (2020),NCG 6.0
FBLN2	c.G367A	Nonsyn. SNV	p.E123K	NM_001004019.2	Deleterious	Probably damaging	Disease causing		Uncertain significance	25.5	A0086	1/238 (0.420%)	0/2674 (0.000%)	0/18062 (0.000%)	CGC v94,NCG 6.0
FBLN2	c.C2033T	Nonsyn. SNV	p.P678L	NM_001004019.2	Tolerated	Probably damaging	Polymorphism		Uncertain significance	23	A0579	1/238 (0.420%)	0/2674 (0.000%)	0/18650 (0.000%)	CGC v94,NCG 6.0
XPC	c.T500C	Nonsyn. SNV	p.I167T	NM_001354727.2	Deleterious	Probably damaging	Disease causing		Uncertain significance	24.9	A0156	1/238 (0.420%)	0/2674 (0.000%)	0/18823 (0.000%)	CGC v94,NCG 6.0,Rahman (2014)
CTNNB1	c.C2299T	Nonsyn. SNV	p.P767S	NM_001098209.2	Deleterious	Benign	Disease causing		Uncertain significance	23.6	A0065	1/238 (0.420%)	0/2674 (0.000%)	0/19227 (0.000%)	Bailey et al. (2018),CGC v94,Dietlein et al. (2020),NCG 6.0
BAP1	c.G1913A	Nonsyn. SNV	p.C638Y	NM_004656.4	Tolerated	Possibly damaging	Disease causing		Uncertain significance	22	A0122	1/238 (0.420%)	0/2674 (0.000%)	0/19252 (0.000%)	Bailey et al. (2018),CGC v94,Dietlein et al. (2020),NCG 6.0,Rahman (2014)
PBRM1	c.A4514G	Nonsyn. SNV	p.Q1505R	NM_001350075.2	Deleterious	Benign	Disease causing		Uncertain significance	21.3	A0285	1/238 (0.420%)	0/2674 (0.000%)	0/19188 (0.000%)	Bailey et al. (2018),CGC v94,Dietlein et al. (2020),NCG 6.0
PBRM1	c.C4513A	Nonsyn. SNV	p.Q1505K	NM_001350075.2	Tolerated	Benign	Disease causing		Uncertain significance	22.7	A0285	1/238 (0.420%)	0/2674 (0.000%)	0/19205 (0.000%)	Bailey et al. (2018),CGC v94,Dietlein et al. (2020),NCG 6.0
PBRM1	c.A3998G	Nonsyn. SNV	p.D1333G	NM_001350075.2	Deleterious	Benign	Disease causing		Uncertain significance	25.9	A0127	1/238 (0.420%)	0/2674 (0.000%)	0/19249 (0.000%)	Bailey et al. (2018),CGC v94,Dietlein et al. (2020),NCG 6.0
PBRM1	c.G3524A	Nonsyn. SNV	p.R1175H	NM_001350075.2	Tolerated	Probably damaging	Disease causing		Uncertain significance	29.7	A0503	1/238 (0.420%)	0/2674 (0.000%)	0/19250 (0.000%)	Bailey et al. (2018),CGC v94,Dietlein et al. (2020),NCG 6.0
EPHA3	c.G1565T	Nonsyn. SNV	p.R522L	NM_005233.6	Tolerated	Possibly damaging	Disease causing		Uncertain significance	23	A0285	1/238 (0.420%)	0/2673 (0.000%)	0/19245 (0.000%)	Bailey et al. (2018),CGC v94,NCG 6.0
POLQ	c.C1496T	Nonsyn. SNV	p.S499F	NM_199420.4	Deleterious	Benign	Disease causing		Uncertain significance	24.7	A0579	1/238 (0.420%)	0/2674 (0.000%)	0/19224 (0.000%)	Bailey et al. (2018),CGC v94,Dietlein et al. (2020),NCG 6.0
RPN1	c.G1217A	Nonsyn. SNV	p.R406H	NM_002950.4	Deleterious	Probably damaging	Disease causing		Uncertain significance	34	A0146	1/238 (0.420%)	0/2674 (0.000%)	0/19248 (0.000%)	CGC v94,NCG 6.0
ATR	c.G1127T	Nonsyn. SNV	p.C376F	NM_001184.4	Deleterious	Probably damaging	Disease causing		Uncertain significance	28.1	A0683	1/238 (0.420%)	0/2674 (0.000%)	0/19250 (0.000%)	Bailey et al. (2018),CGC v94,NCG 6.0
GMPS	c.A403G	Nonsyn. SNV	p.N135D	NM_003875.3	Tolerated	Benign	Disease causing		Uncertain significance	22.8	A0639	1/238 (0.420%)	0/2674 (0.000%)	0/15495 (0.000%)	CGC v94,NCG 6.0
MECOM	c.C1606A	Nonsyn. SNV	p.P536T	NM_001105078.4	Deleterious	Probably damaging	Disease causing		Uncertain significance	23.5	A0576	1/238 (0.420%)	0/2674 (0.000%)	0/19248 (0.000%)	Bailey et al. (2018),CGC v94,NCG 6.0
MAP3K13	c.T12G	Nonsyn. SNV	p.F4L	NM_004721.5	Tolerated	Benign	Disease causing		Uncertain significance	23.1	A0579	1/238 (0.420%)	0/2674 (0.000%)	0/18956 (0.000%)	CGC v94,NCG 6.0
MAP3K13	c.C1434A	Nonsyn. SNV	p.N478K	NM_001242317.2	Deleterious	Benign	Disease causing		Uncertain significance	24.2	A0579	1/238 (0.420%)	0/2674 (0.000%)	0/19250 (0.000%)	CGC v94,NCG 6.0
RFC1	c.A1772T	Nonsyn. SNV	p.N591I	NM_001363495.2	Deleterious	Probably damaging	Disease causing		Uncertain significance	24.3	A0475	1/238 (0.420%)	0/2674 (0.000%)	0/19220 (0.000%)	Bailey et al. (2018),NCG 6.0
PDGFRA	c.G2840T	Nonsyn. SNV	p.S947I	NM_001347829.2	Deleterious	Possibly damaging	Polymorphism		Uncertain significance	26.4	A0270	1/238 (0.420%)	0/2674 (0.000%)	0/19241 (0.000%)	Bailey et al. (2018),CGC v94,NCG 6.0,Rahman (2014)
KDR	c.C3836T	Nonsyn. SNV	p.S1279F	NM_002253.3	Deleterious	Benign	Polymorphism		Uncertain significance	23.1	A0080	1/238 (0.420%)	0/2674 (0.000%)	0/19252 (0.000%)	CGC v94,NCG 6.0
ALB	c.228_229del	Frameshift Deletion	p.V78Cfs*2	NM_000477.7				Pathogenic	Pathogenic		A0503	1/238 (0.420%)	0/2674 (0.000%)	0/19238 (0.000%)	Bailey et al. (2018),Dietlein et al. (2020),NCG 6.0
PTPN13	c.T4875G	Nonsyn. SNV	p.D1625E	NM_080684.3	Tolerated	Probably damaging	Disease causing		Uncertain significance	23.3	A0594	1/238 (0.420%)	0/2674 (0.000%)	0/18110 (0.000%)	CGC v94,NCG 6.0
TET2	c.G3699A	Stopgain	p.W1233X	NM_001127208.2			Disease causing automatic		Pathogenic	45	A0435	1/238 (0.420%)	0/2674 (0.000%)	0/12192 (0.000%)	Bailey et al. (2018),CGC v94,Dietlein et al. (2020),NCG 6.0
TET2	c.C4714T	Nonsyn. SNV	p.R1572W	NM_001127208.2	Deleterious	Probably damaging	Disease causing		Uncertain significance	25.2	A0331	1/238 (0.420%)	0/2674 (0.000%)	0/12324 (0.000%)	Bailey et al. (2018),CGC v94,Dietlein et al. (2020),NCG 6.0
FAT1	c.C4994T	Nonsyn. SNV	p.P1665L	NM_005245.4	Deleterious	Probably damaging	Disease causing		Uncertain significance	29	A0080	1/238 (0.420%)	0/2674 (0.000%)	0/18836 (0.000%)	Bailey et al. (2018),CGC v94,Dietlein et al. (2020),NCG 6.0
FAT1	c.T1259C	Nonsyn. SNV	p.I420T	NM_005245.4	Deleterious	Benign	Disease causing		Uncertain significance	21.9	A0167	1/238 (0.420%)	0/2674 (0.000%)	0/18844 (0.000%)	Bailey et al. (2018),CGC v94,Dietlein et al. (2020),NCG 6.0
SDHA	c.G404A	Nonsyn. SNV	p.G135D	NM_001294332.1	Deleterious	Probably damaging	Disease causing	Uncertain significance	Uncertain significance	29.5	A0574	1/238 (0.420%)	0/2674 (0.000%)	0/19252 (0.000%)	CGC v94,NCG 6.0,Rahman (2014)
NIPBL	c.A740G	Nonsyn. SNV	p.Y247C	NM_015384.5	Deleterious	Probably damaging	Disease causing		Uncertain significance	27.9	A0682	1/238 (0.420%)	0/2674 (0.000%)	0/19235 (0.000%)	Bailey et al. (2018),NCG 6.0
LIFR	c.T626C	Nonsyn. SNV	p.M209T	NM_001127671.2	Deleterious	Possibly damaging	Polymorphism		Uncertain significance	26.1	A0086	1/238 (0.420%)	0/2674 (0.000%)	0/19234 (0.000%)	CGC v94,NCG 6.0
PIK3R1	c.C251T	Nonsyn. SNV	p.P84L	NM_181523.3	Tolerated	Benign	Disease causing	Uncertain significance	Uncertain significance	25.3	A0491	1/238 (0.420%)	0/2674 (0.000%)	0/19248 (0.000%)	Bailey et al. (2018),CGC v94,Dietlein et al. (2020),NCG 6.0
RASA1	c.G262T	Nonsyn. SNV	p.G88W	NM_002890.3	Deleterious	Probably damaging	Disease causing		Uncertain significance	25.2	A0229	1/238 (0.420%)	0/2674 (0.000%)	0/19046 (0.000%)	Bailey et al. (2018),Dietlein et al. (2020),NCG 6.0
RASA1	c.C1393T	Nonsyn. SNV	p.R465C	NM_002890.3	Deleterious	Probably damaging	Disease causing		Uncertain significance	34	A0215	1/238 (0.420%)	0/2674 (0.000%)	0/19202 (0.000%)	Bailey et al. (2018),Dietlein et al. (2020),NCG 6.0
ADGRV1	c.G155A	Nonsyn. SNV	p.R52H	NM_032119.4	Deleterious	Probably damaging	Disease causing	Uncertain significance	Uncertain significance	34	A0086	1/238 (0.420%)	0/2674 (0.000%)	0/16438 (0.000%)	Dietlein et al. (2020),NCG 6.0
ADGRV1	c.A1522C	Nonsyn. SNV	p.I508L	NM_032119.4	Tolerated	Probably damaging	Disease causing	Conflicting interpretations of pathogenicity	Uncertain significance	23.2	A0438	1/238 (0.420%)	0/2674 (0.000%)	0/17892 (0.000%)	Dietlein et al. (2020),NCG 6.0
ADGRV1	c.G4799A	Nonsyn. SNV	p.R1600K	NM_032119.4	Tolerated	Probably damaging	Disease causing		Uncertain significance	26.2	A0452	1/238 (0.420%)	0/2674 (0.000%)	0/18837 (0.000%)	Dietlein et al. (2020),NCG 6.0
ADGRV1	c.A13592G	Nonsyn. SNV	p.N4531S	NM_032119.4	Tolerated	Benign	Polymorphism		Uncertain significance	23	A0086	1/238 (0.420%)	0/2674 (0.000%)	0/18753 (0.000%)	Dietlein et al. (2020),NCG 6.0
ADGRV1	c.G14959A	Nonsyn. SNV	p.G4987R	NM_032119.4	Deleterious	Probably damaging	Disease causing	Uncertain significance	Uncertain significance	29.6	A0363	1/238 (0.420%)	0/2674 (0.000%)	0/17730 (0.000%)	Dietlein et al. (2020),NCG 6.0
ADGRV1	c.G18571C	Nonsyn. SNV	p.A6191P	NM_032119.4	Deleterious	Possibly damaging	Polymorphism		Uncertain significance	22.8	A0401	1/238 (0.420%)	0/2674 (0.000%)	0/17562 (0.000%)	Dietlein et al. (2020),NCG 6.0
APC	c.A3440T	Nonsyn. SNV	p.K1147I	NM_001127511.3	Deleterious	Probably damaging	Disease causing	Uncertain significance	Uncertain significance	25	A0593	1/238 (0.420%)	0/2674 (0.000%)	0/19230 (0.000%)	Bailey et al. (2018),CGC v94,Dietlein et al. (2020),NCG 6.0,Rahman (2014)
APC	c.C6982T	Nonsyn. SNV	p.P2328S	NM_001127511.3	Deleterious	Probably damaging	Disease causing	Conflicting interpretations of pathogenicity	Uncertain significance	26	A0086	1/238 (0.420%)	0/2674 (0.000%)	0/19242 (0.000%)	Bailey et al. (2018),CGC v94,Dietlein et al. (2020),NCG 6.0,Rahman (2014)
APC	c.G7450A	Nonsyn. SNV	p.G2484S	NM_001127511.3	Tolerated	Benign	Disease causing	Benign	Likely benign	20.2	A0097	1/238 (0.420%)	0/2674 (0.000%)	0/19248 (0.000%)	Bailey et al. (2018),CGC v94,Dietlein et al. (2020),NCG 6.0,Rahman (2014)
CSF1R	c.G2795T	Nonsyn. SNV	p.S932I	NM_001288705.2	Tolerated	Benign	Polymorphism		Uncertain significance	22.7	A0452	1/238 (0.420%)	0/2674 (0.000%)	0/18932 (0.000%)	CGC v94,NCG 6.0
HIST1H1E	c.C518T	Nonsyn. SNV	p.P173L	NM_005321.2	Tolerated	Probably damaging	Disease causing		Uncertain significance	23.8	A0579	1/238 (0.420%)	0/2674 (0.000%)	0/18602 (0.000%)	Bailey et al. (2018),NCG 6.0
FANCE	c.C988G	Nonsyn. SNV	p.Q330E	NM_021922.2	Tolerated	Benign	Polymorphism	Uncertain significance	Uncertain significance	22.3	A0167	1/238 (0.420%)	0/2674 (0.000%)	0/19250 (0.000%)	CGC v94,NCG 6.0
TFEB	c.G689A	Nonsyn. SNV	p.R230H	NM_001271943.1	Deleterious	Probably damaging	Disease causing		Uncertain significance	35	A0135	1/238 (0.420%)	0/2674 (0.000%)	0/19251 (0.000%)	CGC v94,NCG 6.0
EPHA7	c.T2663C	Nonsyn. SNV	p.M888T	NM_001288629.2	Deleterious	Possibly damaging	Disease causing		Uncertain significance	23.8	A0115	1/238 (0.420%)	0/2674 (0.000%)	0/19248 (0.000%)	CGC v94,NCG 6.0
PRDM1	c.C2063G	Nonsyn. SNV	p.P688R	NM_182907.3	Deleterious	Possibly damaging	Disease causing		Uncertain significance	21.9	A0120	1/238 (0.420%)	0/2674 (0.000%)	0/18469 (0.000%)	CGC v94,Dietlein et al. (2020),NCG 6.0
ROS1	c.G6377A	Nonsyn. SNV	p.R2126Q	NM_002944.2	Deleterious	Probably damaging	Disease causing	Benign	Uncertain significance	35	A0217	1/238 (0.420%)	0/2674 (0.000%)	0/19242 (0.000%)	CGC v94,NCG 6.0
ROS1	c.T4463A	Nonsyn. SNV	p.L1488Q	NM_002944.2	Deleterious	Probably damaging	Disease causing		Uncertain significance	24.8	A0593	1/238 (0.420%)	0/2674 (0.000%)	0/19240 (0.000%)	CGC v94,NCG 6.0
ROS1	c.G1094C	Nonsyn. SNV	p.G365A	NM_002944.2	Tolerated	Possibly damaging	Disease causing	Likely pathogenic	Uncertain significance	23.7	A0579	1/238 (0.420%)	0/2674 (0.000%)	0/19040 (0.000%)	CGC v94,NCG 6.0
ROS1	c.A800C	Nonsyn. SNV	p.N267T	NM_002944.2	Deleterious	Probably damaging	Disease causing		Uncertain significance	25.7	A0561	1/238 (0.420%)	0/2674 (0.000%)	0/19247 (0.000%)	CGC v94,NCG 6.0
ECT2L	c.G128A	Nonsyn. SNV	p.R43H	NM_001195037.2	Deleterious	Possibly damaging	Disease causing		Uncertain significance	25.1	A0643	1/238 (0.420%)	0/2674 (0.000%)	0/18841 (0.000%)	CGC v94,NCG 6.0
LATS1	c.C1325T	Nonsyn. SNV	p.A442V	NM_001350392.2	Tolerated	Benign	Disease causing		Uncertain significance	23.4	A0139	1/238 (0.420%)	0/2674 (0.000%)	0/19249 (0.000%)	Bailey et al. (2018),CGC v94,NCG 6.0
ARID1B	c.C1823T	Nonsyn. SNV	p.P608L	NM_001346813.1	Deleterious	Benign	Polymorphism		Uncertain significance	24.9	A0596	1/238 (0.420%)	0/2674 (0.000%)	0/19244 (0.000%)	CGC v94,Dietlein et al. (2020),NCG 6.0
ARID1B	c.G2009A	Nonsyn. SNV	p.G670D	NM_001346813.1	Deleterious	Probably damaging	Disease causing		Uncertain significance	29.8	A0150	1/238 (0.420%)	0/2674 (0.000%)	0/19240 (0.000%)	CGC v94,Dietlein et al. (2020),NCG 6.0
QKI	c.G352A	Nonsyn. SNV	p.G118R	NM_001301085.2	Deleterious	Probably damaging	Disease causing		Uncertain significance	34	A0122	1/238 (0.420%)	0/2674 (0.000%)	0/19218 (0.000%)	CGC v94,NCG 6.0
AFDN	c.T1180A	Nonsyn. SNV	p.S394T	NM_001207008.1	Tolerated	Possibly damaging	Disease causing		Uncertain significance	24.5	A0452	1/238 (0.420%)	0/2674 (0.000%)	0/19215 (0.000%)	CGC v94,NCG 6.0
HOXA13	c.G499T	Nonsyn. SNV	p.A167S	NM_000522.5	Tolerated	Possibly damaging	Disease causing		Uncertain significance	22.9	A0497	1/238 (0.420%)	0/2674 (0.000%)	0/11924 (0.000%)	CGC v94,NCG 6.0
JAZF1	c.C367G	Nonsyn. SNV	p.R123G	NM_175061.4	Tolerated	Probably damaging	Disease causing		Uncertain significance	24.5	A0127	1/238 (0.420%)	0/2674 (0.000%)	0/18499 (0.000%)	CGC v94,NCG 6.0
EGFR	c.G530A	Nonsyn. SNV	p.R177H	NM_001346897.2	Tolerated	Probably damaging	Disease causing	Uncertain significance	Uncertain significance	34	A0214	1/238 (0.420%)	0/2674 (0.000%)	0/19252 (0.000%)	Bailey et al. (2018),CGC v94,Dietlein et al. (2020),NCG 6.0,Rahman (2014)
AKAP9	c.T752G	Nonsyn. SNV	p.L251R	NM_005751.4	Deleterious	Probably damaging	Disease causing	Uncertain significance	Uncertain significance	31	A0546	1/238 (0.420%)	0/2674 (0.000%)	0/19246 (0.000%)	CGC v94,Dietlein et al. (2020),NCG 6.0
AKAP9	c.A4058G	Nonsyn. SNV	p.Q1353R	NM_005751.4	Deleterious		Disease causing		Uncertain significance	22.4	A0215	1/238 (0.420%)	0/2674 (0.000%)	0/19250 (0.000%)	CGC v94,Dietlein et al. (2020),NCG 6.0
TRRAP	c.C6710A	Nonsyn. SNV	p.T2237N	NM_003496.3	Tolerated	Benign	Disease causing		Uncertain significance	23.3	A0410	1/238 (0.420%)	0/2674 (0.000%)	0/19252 (0.000%)	CGC v94,NCG 6.0
CUX1	c.C1495T	Nonsyn. SNV	p.R499W	NM_001202544.3	Deleterious	Probably damaging	Polymorphism		Uncertain significance	35	A0068N1	1/238 (0.420%)	0/2674 (0.000%)	0/19024 (0.000%)	CGC v94,Dietlein et al. (2020),NCG 6.0
MET	c.G1450A	Nonsyn. SNV	p.A484T	NM_001324402.2	Tolerated	Possibly damaging	Disease causing		Uncertain significance	24.9	A0275	1/238 (0.420%)	0/2674 (0.000%)	0/18826 (0.000%)	Bailey et al. (2018),CGC v94,Dietlein et al. (2020),NCG 6.0,Rahman (2014)
TRIM24	c.G1969A	Nonsyn. SNV	p.V657I	NM_003852.4	Tolerated	Benign	Disease causing		Uncertain significance	23.1	A0632	1/238 (0.420%)	0/2674 (0.000%)	0/19239 (0.000%)	CGC v94,NCG 6.0
KIAA1549	c.C4420T	Nonsyn. SNV	p.R1474C	NM_001164665.2	Deleterious	Probably damaging	Disease causing		Uncertain significance	34	A0561	1/238 (0.420%)	0/2674 (0.000%)	0/18688 (0.000%)	CGC v94,NCG 6.0
KIAA1549	c.C3143T	Nonsyn. SNV	p.T1048I	NM_001164665.2	Deleterious	Probably damaging	Disease causing		Uncertain significance	30	A0596	1/238 (0.420%)	0/2674 (0.000%)	0/16742 (0.000%)	CGC v94,NCG 6.0
KIAA1549	c.G2888C	Nonsyn. SNV	p.R963T	NM_001164665.2	Deleterious	Probably damaging	Disease causing		Uncertain significance	27.9	A0550	1/238 (0.420%)	0/2674 (0.000%)	0/18841 (0.000%)	CGC v94,NCG 6.0
KMT2C	c.C8837T	Nonsyn. SNV	p.S2946F	NM_170606.3	Deleterious	Possibly damaging	Disease causing		Uncertain significance	24.1	A0225	1/238 (0.420%)	0/2674 (0.000%)	0/19242 (0.000%)	Bailey et al. (2018),CGC v94,Dietlein et al. (2020),NCG 6.0
ARHGEF10	c.G877A	Nonsyn. SNV	p.G293S	NM_001308152.2	Deleterious	Probably damaging	Disease causing		Uncertain significance	25.1	A0619	1/238 (0.420%)	0/2674 (0.000%)	0/13370 (0.000%)	CGC v94,NCG 6.0
ARHGEF10	c.G1771C	Nonsyn. SNV	p.D591H	NM_001308152.2	Deleterious	Possibly damaging	Disease causing		Uncertain significance	27.2	A0086	1/238 (0.420%)	0/2674 (0.000%)	0/19251 (0.000%)	CGC v94,NCG 6.0
PCM1	c.A312T	Nonsyn. SNV	p.K104N	NM_001352647.2	Deleterious	Probably damaging	Disease causing		Uncertain significance	24.7	A0093	1/238 (0.420%)	0/2674 (0.000%)	0/18074 (0.000%)	CGC v94,NCG 6.0
PCM1	c.C1630T	Nonsyn. SNV	p.P544S	NM_001352647.2	Tolerated	Probably damaging	Disease causing		Uncertain significance	24.6	A0214	1/238 (0.420%)	0/2674 (0.000%)	0/18392 (0.000%)	CGC v94,NCG 6.0
PCM1	c.A4604C	Nonsyn. SNV	p.K1535T	NM_001352647.2	Deleterious		Disease causing		Uncertain significance	28.7	A0372	1/238 (0.420%)	0/2674 (0.000%)	0/17149 (0.000%)	CGC v94,NCG 6.0
NSD3	c.G2126T	Nonsyn. SNV	p.S709I	NM_023034.2	Deleterious	Benign	Disease causing		Uncertain significance	25.2	A0424	1/238 (0.420%)	0/2674 (0.000%)	0/18832 (0.000%)	CGC v94,NCG 6.0
ANK1	c.G4795A	Nonsyn. SNV	p.E1599K	NM_000037.4	Deleterious	Benign	Disease causing		Uncertain significance	26.6	A0215	1/238 (0.420%)	0/2674 (0.000%)	0/19252 (0.000%)	CGC v94,NCG 6.0
ANK1	c.A2281G	Nonsyn. SNV	p.N761D	NM_000037.4	Tolerated	Possibly damaging	Disease causing		Uncertain significance	23.3	A0144	1/238 (0.420%)	0/2674 (0.000%)	0/19251 (0.000%)	CGC v94,NCG 6.0
ANK1	c.G1772T	Nonsyn. SNV	p.R591L	NM_000037.4	Deleterious	Benign	Disease causing		Uncertain significance	24.9	A0594	1/238 (0.420%)	0/2674 (0.000%)	0/15338 (0.000%)	CGC v94,NCG 6.0
KAT6A	c.G4189A	Nonsyn. SNV	p.E1397K	NM_006766.5	Tolerated	Benign	Disease causing		Uncertain significance	21	A0579	1/238 (0.420%)	0/2674 (0.000%)	0/19249 (0.000%)	CGC v94,NCG 6.0
CHCHD7	c.116_117insAGAT	Stopgain	p.V41Rfs*62	NM_001011670.2					Uncertain significance		A0593	1/237 (0.422%)	0/2674 (0.000%)	0/19252 (0.000%)	CGC v94,NCG 6.0
UBR5	c.C2831T	Nonsyn. SNV	p.A944V	NM_001282873.1	Tolerated	Probably damaging	Disease causing		Uncertain significance	23.9	A0270	1/238 (0.420%)	0/2674 (0.000%)	0/19086 (0.000%)	CGC v94,Dietlein et al. (2020),NCG 6.0
EIF3E	c.G1037A	Nonsyn. SNV	p.R346H	NM_001568.3	Deleterious	Probably damaging	Disease causing		Uncertain significance	35	A0465	1/238 (0.420%)	0/2674 (0.000%)	0/18616 (0.000%)	CGC v94,NCG 6.0
EIF3E	c.A713G	Nonsyn. SNV	p.Y238C	NM_001568.3	Deleterious	Probably damaging	Disease causing		Uncertain significance	28.3	A0594	1/238 (0.420%)	0/2674 (0.000%)	0/18031 (0.000%)	CGC v94,NCG 6.0
CSMD3	c.T6983C	Nonsyn. SNV	p.L2328P	NM_001363185.1	Deleterious	Probably damaging	Disease causing		Uncertain significance	29.8	A0683	1/238 (0.420%)	0/2674 (0.000%)	0/19235 (0.000%)	CGC v94,NCG 6.0
NDRG1	c.A637C	Nonsyn. SNV	p.T213P	NM_001258432.2	Deleterious	Probably damaging	Disease causing		Uncertain significance	26.4	A0503	1/238 (0.420%)	0/2674 (0.000%)	0/19252 (0.000%)	CGC v94,NCG 6.0
FAM135B	c.C1138T	Nonsyn. SNV	p.R380W	NM_001362965.1	Deleterious	Probably damaging	Disease causing		Uncertain significance	31	A0341	1/238 (0.420%)	0/2674 (0.000%)	0/18800 (0.000%)	CGC v94,Dietlein et al. (2020),NCG 6.0
PTPRD	c.C2072T	Nonsyn. SNV	p.T691I	NM_002839.4	Deleterious	Probably damaging	Disease causing		Uncertain significance	23.2	A0118	1/238 (0.420%)	0/2674 (0.000%)	0/19251 (0.000%)	Bailey et al. (2018),CGC v94,NCG 6.0
PTPRD	c.C649T	Nonsyn. SNV	p.P217S	NM_001040712.2	Tolerated	Possibly damaging	Disease causing		Uncertain significance	23.1	A0571	1/238 (0.420%)	0/2674 (0.000%)	0/19235 (0.000%)	Bailey et al. (2018),CGC v94,NCG 6.0
PAX5	c.G835T	Nonsyn. SNV	p.A279S	NM_001280553.2	Tolerated	Benign	Disease causing		Uncertain significance	22.7	A0161	1/238 (0.420%)	0/2674 (0.000%)	0/18673 (0.000%)	Bailey et al. (2018),CGC v94,Dietlein et al. (2020),NCG 6.0
WNK2	c.C5378T	Nonsyn. SNV	p.T1793M	NM_006648.3	Deleterious	Probably damaging	Disease causing		Uncertain significance	23.3	A0561	1/238 (0.420%)	0/2674 (0.000%)	0/11281 (0.000%)	CGC v94,NCG 6.0
TNC	c.C1063T	Nonsyn. SNV	p.R355W	NM_002160.4	Deleterious	Probably damaging	Disease causing		Uncertain significance	27.5	A0130	1/238 (0.420%)	0/2674 (0.000%)	0/19246 (0.000%)	CGC v94,NCG 6.0
TLR4	c.C193G	Nonsyn. SNV	p.P65A	NM_138554.5	Tolerated	Benign	Polymorphism		Uncertain significance	20.9	A0619	1/238 (0.420%)	0/2674 (0.000%)	0/19247 (0.000%)	Bailey et al. (2018),NCG 6.0
SPTAN1	c.G3448A	Nonsyn. SNV	p.V1150M	NM_001195532.2	Deleterious	Benign	Disease causing		Uncertain significance	24.9	A0408	1/238 (0.420%)	0/2674 (0.000%)	0/18829 (0.000%)	Bailey et al. (2018),Dietlein et al. (2020),NCG 6.0
SPTAN1	c.G3661A	Nonsyn. SNV	p.D1221N	NM_001195532.2	Deleterious	Probably damaging	Disease causing		Uncertain significance	33	A0057	1/238 (0.420%)	0/2674 (0.000%)	0/19242 (0.000%)	Bailey et al. (2018),Dietlein et al. (2020),NCG 6.0
SPTAN1	c.G4747A	Nonsyn. SNV	p.A1583T	NM_001195532.2	Deleterious	Probably damaging	Disease causing		Uncertain significance	24.2	A0069	1/238 (0.420%)	0/2674 (0.000%)	0/19252 (0.000%)	Bailey et al. (2018),Dietlein et al. (2020),NCG 6.0
ABL1	c.C2701G	Nonsyn. SNV	p.P901A	NM_005157.6	Deleterious	Possibly damaging	Disease causing		Uncertain significance	23.2	A0553	1/238 (0.420%)	0/2674 (0.000%)	0/18785 (0.000%)	Bailey et al. (2018),CGC v94,NCG 6.0
RALGDS	c.C118T	Nonsyn. SNV	p.R40C	NM_001042368.3	Deleterious	Possibly damaging	Disease causing		Uncertain significance	34	A0639	1/238 (0.420%)	0/2674 (0.000%)	0/16218 (0.000%)	CGC v94,NCG 6.0
RALGDS	c.G90C	Nonsyn. SNV	p.Q30H	NM_001042368.3	Deleterious	Probably damaging	Polymorphism		Uncertain significance	25	A0579	1/238 (0.420%)	0/2674 (0.000%)	0/17033 (0.000%)	CGC v94,NCG 6.0
COL5A1	c.C341A	Nonsyn. SNV	p.A114D	NM_000093.4	Deleterious	Possibly damaging	Disease causing	Likely benign	Likely benign	34	A0086	1/238 (0.420%)	0/2674 (0.000%)	0/19252 (0.000%)	Bailey et al. (2018),NCG 6.0
COL5A1	c.C1345T	Nonsyn. SNV	p.R449W	NM_000093.4	Tolerated	Probably damaging	Disease causing	Conflicting interpretations of pathogenicity	Uncertain significance	26.4	A0596	1/238 (0.420%)	0/2674 (0.000%)	0/19252 (0.000%)	Bailey et al. (2018),NCG 6.0
COL5A1	c.C2281T	Nonsyn. SNV	p.P761S	NM_000093.4	Tolerated	Probably damaging	Disease causing	Uncertain significance	Uncertain significance	23.4	A0167	1/238 (0.420%)	0/2674 (0.000%)	0/19250 (0.000%)	Bailey et al. (2018),NCG 6.0
NCOA4	c.G214T	Stopgain	p.E72X	NM_001145262.1					Uncertain significance	41	A0324	1/238 (0.420%)	0/2674 (0.000%)	0/19250 (0.000%)	CGC v94,NCG 6.0
A1CF	c.A815G	Nonsyn. SNV	p.H272R	NM_001370130.1	Deleterious	Probably damaging	Disease causing		Uncertain significance	25.6	A0363	1/238 (0.420%)	0/2674 (0.000%)	0/19169 (0.000%)	CGC v94,Dietlein et al. (2020),NCG 6.0
A1CF	c.G278A	Nonsyn. SNV	p.G93D	NM_001370130.1	Deleterious	Probably damaging	Disease causing		Uncertain significance	28.5	A0596	1/238 (0.420%)	0/2674 (0.000%)	0/19175 (0.000%)	CGC v94,Dietlein et al. (2020),NCG 6.0
KAT6B	c.C679T	Nonsyn. SNV	p.R227C	NM_001370141.1	Deleterious	Probably damaging	Disease causing		Uncertain significance	35	A0468	1/238 (0.420%)	0/2674 (0.000%)	0/19250 (0.000%)	CGC v94,NCG 6.0
KAT6B	c.A3254T	Nonsyn. SNV	p.H1085L	NM_001370135.1	Deleterious	Probably damaging	Disease causing		Uncertain significance	24.6	A0497	1/238 (0.420%)	0/2674 (0.000%)	0/19252 (0.000%)	CGC v94,NCG 6.0
BMPR1A	c.C949A	Nonsyn. SNV	p.L317I	NM_004329.2	Deleterious	Probably damaging	Disease causing	Uncertain significance	Uncertain significance	28.1	A0593	1/238 (0.420%)	0/2674 (0.000%)	0/19250 (0.000%)	CGC v94,NCG 6.0,Rahman (2014)
CYP2C8	c.C1160G	Nonsyn. SNV	p.P387R	NM_001198854.1	Deleterious	Probably damaging	Polymorphism		Uncertain significance	23.2	A0364	1/238 (0.420%)	0/2674 (0.000%)	0/19245 (0.000%)	CGC v94,NCG 6.0
CYP2C8	c.C76T	Nonsyn. SNV	p.L26F	NM_001198854.1	Deleterious	Probably damaging	Disease causing		Uncertain significance	23.4	A0108	1/238 (0.420%)	0/2674 (0.000%)	0/19246 (0.000%)	CGC v94,NCG 6.0
SMC3	c.C736T	Stopgain	p.R246X	NM_005445.3			Disease causing automatic		Pathogenic	41	A0165	1/238 (0.420%)	0/2674 (0.000%)	0/19244 (0.000%)	Bailey et al. (2018),NCG 6.0
TCF7L2	c.A478G	Nonsyn. SNV	p.I160V	NM_001146283.2	Tolerated	Possibly damaging	Disease causing		Uncertain significance	23.4	A0546	1/238 (0.420%)	0/2674 (0.000%)	0/19224 (0.000%)	Bailey et al. (2018),CGC v94,Dietlein et al. (2020),NCG 6.0
SHTN1	c.A179G	Nonsyn. SNV	p.H60R	NM_001127211.3	Deleterious	Probably damaging	Disease causing		Uncertain significance	23.2	A0401	1/238 (0.420%)	0/2674 (0.000%)	0/19196 (0.000%)	CGC v94,NCG 6.0
NUP98	c.G1655A	Nonsyn. SNV	p.R552H	NM_001365129.2	Tolerated	Benign	Disease causing		Uncertain significance	23.3	A0408	1/238 (0.420%)	0/2674 (0.000%)	0/19212 (0.000%)	CGC v94,NCG 6.0
WT1	c.C956A	Nonsyn. SNV	p.T319N	NM_000378.6	Deleterious	Benign	Disease causing	Uncertain significance	Uncertain significance	27.4	A0121	1/238 (0.420%)	0/2674 (0.000%)	0/19252 (0.000%)	Bailey et al. (2018),CGC v94,Dietlein et al. (2020),NCG 6.0,Rahman (2014)
LMO2	c.G91A	Nonsyn. SNV	p.D31N	NM_005574.4	Tolerated	Benign	Disease causing		Uncertain significance	21.2	A0593	1/238 (0.420%)	0/2674 (0.000%)	0/1559 (0.000%)	CGC v94,NCG 6.0
NUMA1	c.C5445G	Nonsyn. SNV	p.D1815E	NM_001286561.1	Tolerated	Possibly damaging	Disease causing		Uncertain significance	23.9	A0216	1/238 (0.420%)	0/2674 (0.000%)	0/19252 (0.000%)	CGC v94,NCG 6.0
INPPL1	c.C1343T	Nonsyn. SNV	p.S448L	NM_001567.4	Deleterious	Probably damaging	Disease causing	Likely benign	Uncertain significance	26.1	A0261	1/238 (0.420%)	0/2674 (0.000%)	0/19250 (0.000%)	Bailey et al. (2018),NCG 6.0
FAT3	c.G9499A	Nonsyn. SNV	p.V3167M	NM_001008781.2	Tolerated		Polymorphism		Uncertain significance	23	A0076N1	1/238 (0.420%)	0/2674 (0.000%)	0/18746 (0.000%)	CGC v94,Dietlein et al. (2020),NCG 6.0
FAT3	c.G10511A	Nonsyn. SNV	p.R3504Q	NM_001008781.2	Tolerated		Polymorphism		Uncertain significance	24.9	A0237	1/238 (0.420%)	0/2674 (0.000%)	0/18837 (0.000%)	CGC v94,Dietlein et al. (2020),NCG 6.0
PGR	c.T1625C	Nonsyn. SNV	p.F542S	NM_001271161.2	Deleterious	Probably damaging	Disease causing		Uncertain significance	33	A0341	1/238 (0.420%)	0/2674 (0.000%)	0/19214 (0.000%)	Bailey et al. (2018),NCG 6.0
ATM	c.A2450G	Nonsyn. SNV	p.D817G	NM_000051.3	Deleterious	Possibly damaging	Disease causing	Uncertain significance	Uncertain significance	28.7	A0103	1/238 (0.420%)	0/2674 (0.000%)	0/19241 (0.000%)	Bailey et al. (2018),CGC v94,Dietlein et al. (2020),NCG 6.0,Rahman (2014)
ATM	c.C3161G	Nonsyn. SNV	p.P1054R	NM_000051.3	Deleterious	Probably damaging	Disease causing	Benign/Likely benign	Likely benign	26.5	A0086	1/238 (0.420%)	0/2674 (0.000%)	0/19236 (0.000%)	Bailey et al. (2018),CGC v94,Dietlein et al. (2020),NCG 6.0,Rahman (2014)
ATM	c.6404dupT	Frameshift Insertion	p.R2136Kfs*10	NM_000051.3				Pathogenic	Pathogenic		A0410	1/238 (0.420%)	0/2674 (0.000%)	0/19246 (0.000%)	Bailey et al. (2018),CGC v94,Dietlein et al. (2020),NCG 6.0,Rahman (2014)
USP28	c.G589A	Nonsyn. SNV	p.G197S	NM_001301029.2	Deleterious	Probably damaging	Disease causing		Uncertain significance	34	A0561	1/238 (0.420%)	0/2674 (0.000%)	0/19252 (0.000%)	Dietlein et al. (2020),NCG 6.0
KMT2A	c.G807T	Nonsyn. SNV	p.K269N	NM_001197104.1	Tolerated	Benign	Disease causing		Likely benign	22.7	A0056N1	1/238 (0.420%)	0/2674 (0.000%)	0/19245 (0.000%)	Bailey et al. (2018),CGC v94,Dietlein et al. (2020),NCG 6.0
KMT2A	c.G1474C	Nonsyn. SNV	p.A492P	NM_001197104.1	Deleterious	Probably damaging	Disease causing		Uncertain significance	25.3	A0057	1/238 (0.420%)	0/2674 (0.000%)	0/19225 (0.000%)	Bailey et al. (2018),CGC v94,Dietlein et al. (2020),NCG 6.0
KMT2A	c.A8482C	Nonsyn. SNV	p.N2828H	NM_001197104.1	Deleterious	Probably damaging	Disease causing		Uncertain significance	23.7	A0121	1/238 (0.420%)	0/2674 (0.000%)	0/19250 (0.000%)	Bailey et al. (2018),CGC v94,Dietlein et al. (2020),NCG 6.0
BCL9L	c.C2369T	Nonsyn. SNV	p.P790L	NM_182557.3	Deleterious	Probably damaging	Disease causing		Uncertain significance	22.1	A0144	1/238 (0.420%)	0/2674 (0.000%)	0/19198 (0.000%)	CGC v94,NCG 6.0
FLI1	c.C379T	Nonsyn. SNV	p.P127S	NM_002017.5	Deleterious	Probably damaging	Disease causing		Uncertain significance	33	A0115	1/238 (0.420%)	0/2674 (0.000%)	0/18840 (0.000%)	CGC v94,NCG 6.0
FLI1	c.A481G	Nonsyn. SNV	p.N161D	NM_002017.5	Tolerated	Benign	Disease causing		Uncertain significance	21	A0497	1/238 (0.420%)	0/2674 (0.000%)	0/18844 (0.000%)	CGC v94,NCG 6.0
ERC1	c.A10G	Nonsyn. SNV	p.S4G	NM_001301248.1	Deleterious	Benign	Disease causing		Uncertain significance	22.9	A0068N1	1/238 (0.420%)	0/2674 (0.000%)	0/19195 (0.000%)	CGC v94,Dietlein et al. (2020),NCG 6.0
ERC1	c.G1880A	Nonsyn. SNV	p.R627Q	NM_001301248.1	Tolerated	Possibly damaging	Disease causing		Uncertain significance	24.4	A0165	1/238 (0.420%)	0/2674 (0.000%)	0/19214 (0.000%)	CGC v94,Dietlein et al. (2020),NCG 6.0
CHD4	c.G4981C	Nonsyn. SNV	p.E1661Q	NM_001297553.2	Tolerated	Benign	Polymorphism	Likely benign	Uncertain significance	20.5	A0579	1/238 (0.420%)	0/2674 (0.000%)	0/18957 (0.000%)	Bailey et al. (2018),CGC v94,Dietlein et al. (2020),NCG 6.0
ZNF384	c.G364A	Nonsyn. SNV	p.V122I	NM_001135734.2	Deleterious	Probably damaging	Disease causing		Uncertain significance	24.1	A0150	1/238 (0.420%)	0/2674 (0.000%)	0/15718 (0.000%)	CGC v94,NCG 6.0
PPFIBP1	c.T112A	Nonsyn. SNV	p.L38M	NM_001198915.2	Deleterious	Probably damaging	Polymorphism		Uncertain significance	21.3	A0579	1/238 (0.420%)	0/2674 (0.000%)	0/19168 (0.000%)	CGC v94,NCG 6.0
PPFIBP1	c.839dupA	Frameshift Insertion	p.N282Kfs*19	NM_003622.4					Uncertain significance		A0216	1/238 (0.420%)	0/2674 (0.000%)	0/19185 (0.000%)	CGC v94,NCG 6.0
ARID2	c.G4349A	Nonsyn. SNV	p.G1450E	NM_001347839.1	Deleterious	Probably damaging	Disease causing	Benign	Likely benign	26	A0571	1/238 (0.420%)	0/2674 (0.000%)	0/19240 (0.000%)	Bailey et al. (2018),CGC v94,Dietlein et al. (2020),NCG 6.0
COL2A1	c.G373A	Nonsyn. SNV	p.A125T	NM_033150.3	Tolerated	Possibly damaging	Disease causing		Uncertain significance	23.6	A0167	1/238 (0.420%)	0/2674 (0.000%)	0/19250 (0.000%)	CGC v94,NCG 6.0
KMT2D	c.C11512T	Nonsyn. SNV	p.P3838S	NM_003482.3	Tolerated	Probably damaging	Polymorphism		Uncertain significance	23	A0547	1/238 (0.420%)	0/2674 (0.000%)	0/12215 (0.000%)	Bailey et al. (2018),CGC v94,Dietlein et al. (2020),NCG 6.0
KMT2D	c.C7201G	Nonsyn. SNV	p.R2401G	NM_003482.3	Deleterious	Probably damaging	Disease causing		Uncertain significance	23.3	A0237	1/238 (0.420%)	0/2674 (0.000%)	0/18804 (0.000%)	Bailey et al. (2018),CGC v94,Dietlein et al. (2020),NCG 6.0
HOXC11	c.G364T	Nonsyn. SNV	p.G122C	NM_014212.4	Tolerated	Probably damaging	Disease causing		Uncertain significance	24.6	A0261	1/238 (0.420%)	0/2674 (0.000%)	0/19180 (0.000%)	CGC v94,NCG 6.0
ERBB3	c.C284T	Nonsyn. SNV	p.S95F	NM_001005915.1	Deleterious	Probably damaging	Disease causing		Likely pathogenic	24.1	A0229	1/238 (0.420%)	0/2674 (0.000%)	0/19248 (0.000%)	Bailey et al. (2018),CGC v94,Dietlein et al. (2020),NCG 6.0
ERBB3	c.C3352T	Nonsyn. SNV	p.R1118W	NM_001982.3	Deleterious	Probably damaging	Disease causing		Uncertain significance	27.6	A0342	1/238 (0.420%)	0/2674 (0.000%)	0/19248 (0.000%)	Bailey et al. (2018),CGC v94,Dietlein et al. (2020),NCG 6.0
GLI1	c.C790T	Nonsyn. SNV	p.H264Y	NM_001160045.1	Tolerated	Benign	Disease causing		Uncertain significance	23.8	A0410	1/238 (0.420%)	0/2674 (0.000%)	0/19252 (0.000%)	CGC v94,NCG 6.0
GLI1	c.G1415T	Nonsyn. SNV	p.G472V	NM_001160045.1	Tolerated	Possibly damaging	Disease causing		Uncertain significance	24.9	A0086	1/238 (0.420%)	0/2674 (0.000%)	0/19248 (0.000%)	CGC v94,NCG 6.0
GLI1	c.A1573G	Nonsyn. SNV	p.R525G	NM_001160045.1	Deleterious	Probably damaging	Disease causing		Uncertain significance	25.9	A0219	1/238 (0.420%)	0/2674 (0.000%)	0/19237 (0.000%)	CGC v94,NCG 6.0
TBX3	c.G1225T	Nonsyn. SNV	p.D409Y	NM_005996.4	Deleterious	Possibly damaging	Disease causing		Uncertain significance	28.7	A0550	1/238 (0.420%)	0/2674 (0.000%)	0/18755 (0.000%)	Bailey et al. (2018),CGC v94,Dietlein et al. (2020),NCG 6.0
CLIP1	c.C1370T	Nonsyn. SNV	p.T457M	NM_002956.2	Deleterious	Probably damaging	Disease causing		Uncertain significance	32	A0468	1/238 (0.420%)	0/2674 (0.000%)	0/19250 (0.000%)	CGC v94,Dietlein et al. (2020),NCG 6.0
POLE	c.G1288A	Nonsyn. SNV	p.A430T	NM_006231.3	Deleterious	Probably damaging	Disease causing	Conflicting interpretations of pathogenicity	Uncertain significance	28.7	A0579	1/238 (0.420%)	0/2674 (0.000%)	0/19252 (0.000%)	Bailey et al. (2018),CGC v94,Dietlein et al. (2020),NCG 6.0,Rahman (2014)
POLE	c.T1219A	Nonsyn. SNV	p.C407S	NM_006231.3	Deleterious	Probably damaging	Disease causing		Uncertain significance	26.8	A0215	1/238 (0.420%)	0/2674 (0.000%)	0/19250 (0.000%)	Bailey et al. (2018),CGC v94,Dietlein et al. (2020),NCG 6.0,Rahman (2014)
POLE	c.G110A	Nonsyn. SNV	p.R37Q	NM_006231.3	Tolerated	Benign	Disease causing	Uncertain significance	Uncertain significance	23.1	A0302	1/238 (0.420%)	0/2674 (0.000%)	0/19250 (0.000%)	Bailey et al. (2018),CGC v94,Dietlein et al. (2020),NCG 6.0,Rahman (2014)
LATS2	c.C137T	Nonsyn. SNV	p.S46F	NM_014572.3	Deleterious	Possibly damaging	Polymorphism		Uncertain significance	23	A0355	1/238 (0.420%)	0/2674 (0.000%)	0/19252 (0.000%)	Bailey et al. (2018),CGC v94,Dietlein et al. (2020),NCG 6.0
BRCA2	c.6447_6448insCAGA	Frameshift Insertion	p.K2150Qfs*27	NM_000059.3					Likely pathogenic		A0081	1/238 (0.420%)	0/2674 (0.000%)	0/18158 (0.000%)	Bailey et al. (2018),CGC v94,Dietlein et al. (2020),NCG 6.0,Rahman (2014)
NBEA	c.C4550T	Nonsyn. SNV	p.S1517L	NM_015678.4	Tolerated	Benign	Polymorphism		Uncertain significance	23.3	A0491	1/238 (0.420%)	0/2674 (0.000%)	0/17634 (0.000%)	CGC v94,Dietlein et al. (2020),NCG 6.0
NBEA	c.G1597A	Nonsyn. SNV	p.V533M	NM_001204197.1	Deleterious	Probably damaging	Disease causing		Uncertain significance	32	A0216	1/238 (0.420%)	0/2674 (0.000%)	0/18843 (0.000%)	CGC v94,Dietlein et al. (2020),NCG 6.0
CYSLTR2	c.T272C	Nonsyn. SNV	p.L91P	NM_001308471.3	Deleterious	Probably damaging	Disease causing		Uncertain significance	26.5	A0341	1/238 (0.420%)	0/2674 (0.000%)	0/19246 (0.000%)	Bailey et al. (2018),CGC v94,NCG 6.0
DACH1	c.G991T	Nonsyn. SNV	p.A331S	NM_004392.6		Possibly damaging	Disease causing		Uncertain significance	23.2	A0639	1/238 (0.420%)	0/2673 (0.000%)	0/18822 (0.000%)	Bailey et al. (2018),NCG 6.0
DIS3	c.T1088C	Nonsyn. SNV	p.I363T	NM_001322348.2	Deleterious	Probably damaging	Disease causing		Uncertain significance	28.7	A0639	1/238 (0.420%)	0/2674 (0.000%)	0/19250 (0.000%)	Dietlein et al. (2020),NCG 6.0
DIS3	c.G842A	Nonsyn. SNV	p.G281D	NM_001322348.2	Tolerated	Possibly damaging	Disease causing		Uncertain significance	24.1	A0086	1/238 (0.420%)	0/2674 (0.000%)	0/19166 (0.000%)	Dietlein et al. (2020),NCG 6.0
DIS3	c.G142A	Nonsyn. SNV	p.V48I	NM_001322348.2	Tolerated	Benign	Disease causing		Uncertain significance	23	A0368	1/238 (0.420%)	0/2674 (0.000%)	0/19252 (0.000%)	Dietlein et al. (2020),NCG 6.0
BIVM-ERCC5;ERCC5	c.C2600T	Nonsyn. SNV	p.P867L	NM_000123.3	Deleterious	Possibly damaging	Disease causing	Uncertain significance	Uncertain significance	33	A0571	1/238 (0.420%)	0/2674 (0.000%)	0/19247 (0.000%)	CGC v94,Rahman (2014)
BIVM-ERCC5;ERCC5	c.C2600T	Nonsyn. SNV	p.P867L	NM_000123.3	Deleterious	Possibly damaging	Disease causing	Uncertain significance	Uncertain significance	33	A0571	1/238 (0.420%)	0/2674 (0.000%)	0/19247 (0.000%)	CGC v94,Rahman (2014)
CHD8	c.G2735A	Nonsyn. SNV	p.R912H	NM_001170629.2	Tolerated	Benign	Disease causing		Uncertain significance	23.5	A0139	1/238 (0.420%)	0/2674 (0.000%)	0/14787 (0.000%)	Bailey et al. (2018),NCG 6.0
AJUBA	c.G875A	Nonsyn. SNV	p.G292E	NM_001289097.2	Tolerated	Possibly damaging	Disease causing		Uncertain significance	28.8	A0639	1/238 (0.420%)	0/2674 (0.000%)	0/18893 (0.000%)	Bailey et al. (2018),Dietlein et al. (2020),NCG 6.0
FOXA1	c.C582A	Nonsyn. SNV	p.S194R	NM_004496.5	Deleterious	Probably damaging	Disease causing		Uncertain significance	27.3	A0619	1/238 (0.420%)	0/2674 (0.000%)	0/18598 (0.000%)	Bailey et al. (2018),CGC v94,Dietlein et al. (2020),NCG 6.0
KTN1	c.T1961C	Nonsyn. SNV	p.L654S	NM_001079521.2	Deleterious	Probably damaging	Disease causing		Uncertain significance	29.3	A0643	1/238 (0.420%)	0/2674 (0.000%)	0/19034 (0.000%)	CGC v94,NCG 6.0
HIF1A	c.G901A	Nonsyn. SNV	p.E301K	NM_001243084.1	Deleterious	Probably damaging	Disease causing		Uncertain significance	34	A0561	1/238 (0.420%)	0/2674 (0.000%)	0/19252 (0.000%)	CGC v94,NCG 6.0
RAD51B	c.G23A	Nonsyn. SNV	p.R8Q	NM_001321812.1	Tolerated	Probably damaging	Disease causing		Uncertain significance	24.2	A0061	1/238 (0.420%)	0/2674 (0.000%)	0/19250 (0.000%)	CGC v94,NCG 6.0
TSHR	c.G1601A	Nonsyn. SNV	p.R534H	NM_000369.3	Tolerated		Disease causing		Uncertain significance	20.9	A0491	1/238 (0.420%)	0/2674 (0.000%)	0/19248 (0.000%)	CGC v94,NCG 6.0
ATXN3	c.A485T	Nonsyn. SNV	p.K162M	NM_001164779.2	Deleterious	Probably damaging	Polymorphism		Uncertain significance	21.1	A0275	1/238 (0.420%)	0/2674 (0.000%)	0/19251 (0.000%)	Bailey et al. (2018),NCG 6.0
ATXN3	c.C481T	Nonsyn. SNV	p.R161W	NM_001164779.2	Deleterious	Benign	Disease causing		Uncertain significance	25.3	A0639	1/238 (0.420%)	0/2674 (0.000%)	0/19250 (0.000%)	Bailey et al. (2018),NCG 6.0
BCL11B	c.C1232T	Nonsyn. SNV	p.S411L	NM_001282238.2	Tolerated	Possibly damaging	Disease causing		Uncertain significance	20.7	A0121	1/238 (0.420%)	0/2674 (0.000%)	0/17844 (0.000%)	CGC v94,Dietlein et al. (2020),NCG 6.0
AKT1	c.C1351G	Nonsyn. SNV	p.P451A	NM_001014431.2	Deleterious	Probably damaging	Disease causing		Uncertain significance	27	A0591	1/238 (0.420%)	0/2674 (0.000%)	0/19251 (0.000%)	Bailey et al. (2018),CGC v94,Dietlein et al. (2020),NCG 6.0
NUTM1	c.218_219del	Frameshift Deletion	p.P75Rfs*43	NM_001284293.1					Uncertain significance		A0619	1/238 (0.420%)	0/2674 (0.000%)	0/19247 (0.000%)	CGC v94,NCG 6.0
NUTM1	c.224_225insTT	Stopgain	p.D76*	NM_001284293.1					Uncertain significance		A0619	1/238 (0.420%)	0/2674 (0.000%)	0/19250 (0.000%)	CGC v94,NCG 6.0
NUTM1	c.C1078T	Nonsyn. SNV	p.R360W	NM_001284293.1	Deleterious	Probably damaging	Polymorphism		Uncertain significance	32	A0201	1/238 (0.420%)	0/2674 (0.000%)	0/19246 (0.000%)	CGC v94,NCG 6.0
NUTM1	c.G1486A	Nonsyn. SNV	p.E496K	NM_001284293.1	Tolerated	Probably damaging	Polymorphism		Uncertain significance	20.4	A0561	1/238 (0.420%)	0/2674 (0.000%)	0/19249 (0.000%)	CGC v94,NCG 6.0
BUB1B	c.C2029T	Nonsyn. SNV	p.R677C	NM_001211.5	Deleterious	Probably damaging	Disease causing		Likely benign	23.1	A0219	1/238 (0.420%)	0/2674 (0.000%)	0/19243 (0.000%)	CGC v94,NCG 6.0,Rahman (2014)
TP53BP1	c.G546C	Nonsyn. SNV	p.Q182H	NM_001141979.3	Deleterious	Probably damaging	Disease causing		Uncertain significance	25.7	A0122	1/238 (0.420%)	0/2674 (0.000%)	0/19251 (0.000%)	Dietlein et al. (2020),NCG 6.0
USP8	c.A221G	Nonsyn. SNV	p.K74R	NM_001128610.3	Tolerated	Benign	Disease causing		Uncertain significance	22.9	A0120	1/238 (0.420%)	0/2674 (0.000%)	0/16002 (0.000%)	CGC v94,NCG 6.0
POLG	c.G3701A	Nonsyn. SNV	p.R1234Q	NM_001126131.2	Tolerated	Benign	Disease causing	Likely benign	Likely benign	21.5	A0171	1/238 (0.420%)	0/2674 (0.000%)	0/19250 (0.000%)	CGC v94,NCG 6.0
POLG	c.A2957T	Nonsyn. SNV	p.Y986F	NM_001126131.2	Tolerated	Probably damaging	Disease causing		Uncertain significance	22.1	A0056N1	1/238 (0.420%)	0/2674 (0.000%)	0/19248 (0.000%)	CGC v94,NCG 6.0
FES	c.C373T	Nonsyn. SNV	p.H125Y	NM_001143783.1	Deleterious	Probably damaging	Disease causing		Uncertain significance	27.9	A0593	1/238 (0.420%)	0/2674 (0.000%)	0/19182 (0.000%)	CGC v94,NCG 6.0
CHD2	c.C4033T	Nonsyn. SNV	p.R1345W	NM_001271.4	Deleterious	Probably damaging	Disease causing		Uncertain significance	35	A0146	1/238 (0.420%)	0/2674 (0.000%)	0/19162 (0.000%)	CGC v94,Dietlein et al. (2020),NCG 6.0
CIITA	c.C1111T	Nonsyn. SNV	p.R371W	NM_001286403.2	Deleterious		Disease causing		Likely benign	33	A0261	1/238 (0.420%)	0/2674 (0.000%)	0/19236 (0.000%)	CGC v94,Dietlein et al. (2020),NCG 6.0
ERCC4	c.A2624G	Nonsyn. SNV	p.E875G	NM_005236.2	Deleterious	Possibly damaging	Disease causing	Benign/Likely benign	Likely benign	27.7	A0571	1/238 (0.420%)	0/2674 (0.000%)	0/19246 (0.000%)	CGC v94,NCG 6.0,Rahman (2014)
PRKCB	c.C2006G	Nonsyn. SNV	p.P669R	NM_002738.7	Deleterious	Possibly damaging	Disease causing		Uncertain significance	25.3	A0220	1/238 (0.420%)	0/2674 (0.000%)	0/19245 (0.000%)	CGC v94,NCG 6.0
RBBP6	c.C407T	Nonsyn. SNV	p.S136L	NM_006910.5	Deleterious	Possibly damaging	Disease causing		Uncertain significance	23.8	A0475	1/238 (0.420%)	0/2674 (0.000%)	0/19237 (0.000%)	Dietlein et al. (2020),NCG 6.0
NUP93	c.G226A	Nonsyn. SNV	p.G76R	NM_001242795.2	Deleterious	Benign	Disease causing		Uncertain significance	23.6	A0219	1/238 (0.420%)	0/2674 (0.000%)	0/19250 (0.000%)	Bailey et al. (2018),Dietlein et al. (2020),NCG 6.0
NUP93	c.C1240T	Nonsyn. SNV	p.R414W	NM_001242795.2	Deleterious	Probably damaging	Disease causing		Uncertain significance	35	A0139	1/238 (0.420%)	0/2674 (0.000%)	0/19246 (0.000%)	Bailey et al. (2018),Dietlein et al. (2020),NCG 6.0
HERPUD1	c.T500G	Nonsyn. SNV	p.L167R	NM_001010989.3	Deleterious	Probably damaging	Disease causing		Uncertain significance	29.6	A0219	1/238 (0.420%)	0/2674 (0.000%)	0/19250 (0.000%)	CGC v94,NCG 6.0
CBFB	c.G212T	Nonsyn. SNV	p.W71L	NM_001368707.1	Tolerated	Probably damaging	Disease causing		Uncertain significance	25.7	A0503	1/238 (0.420%)	0/2674 (0.000%)	0/19252 (0.000%)	Bailey et al. (2018),CGC v94,Dietlein et al. (2020),NCG 6.0
ZFHX3	c.C1808T	Nonsyn. SNV	p.S603L	NM_001164766.2	Tolerated	Benign	Disease causing		Uncertain significance	23.7	A0561	1/238 (0.420%)	0/2674 (0.000%)	0/19252 (0.000%)	Bailey et al. (2018),CGC v94,Dietlein et al. (2020),NCG 6.0
ZFHX3	c.C1216T	Nonsyn. SNV	p.L406F	NM_006885.4	Deleterious	Probably damaging	Disease causing		Uncertain significance	22	A0155	1/238 (0.420%)	0/2674 (0.000%)	0/18995 (0.000%)	Bailey et al. (2018),CGC v94,Dietlein et al. (2020),NCG 6.0
RFWD3	c.G55A	Nonsyn. SNV	p.A19T	NM_001370539.1	Tolerated	Possibly damaging	Disease causing		Uncertain significance	25	A0086	1/238 (0.420%)	0/2674 (0.000%)	0/19250 (0.000%)	CGC v94,NCG 6.0
FANCA	c.C1946G	Nonsyn. SNV	p.P649R	NM_000135.4	Deleterious	Probably damaging	Polymorphism		Uncertain significance	23.5	A0547	1/238 (0.420%)	0/2674 (0.000%)	0/12603 (0.000%)	CGC v94,NCG 6.0,Rahman (2014)
USP6	c.C43T	Nonsyn. SNV	p.R15W	NM_004505.3	Deleterious	Probably damaging	Disease causing		Uncertain significance	24.6	A0593	1/238 (0.420%)	0/2674 (0.000%)	0/19250 (0.000%)	CGC v94,NCG 6.0
USP6	c.A742G	Nonsyn. SNV	p.K248E	NM_004505.3	Deleterious	Possibly damaging	Disease causing		Uncertain significance	23.8	A0302	1/238 (0.420%)	0/2674 (0.000%)	0/19252 (0.000%)	CGC v94,NCG 6.0
GPS2	c.C934T	Nonsyn. SNV	p.R312W	NM_004489.5	Deleterious	Probably damaging	Disease causing		Uncertain significance	25	A0057	1/238 (0.420%)	0/2674 (0.000%)	0/19251 (0.000%)	Bailey et al. (2018),Dietlein et al. (2020),NCG 6.0
CHD3	c.G3386A	Nonsyn. SNV	p.R1129Q	NM_001005271.3	Tolerated	Possibly damaging	Disease causing		Uncertain significance	24.6	A0057	1/238 (0.420%)	0/2674 (0.000%)	0/19245 (0.000%)	Bailey et al. (2018),NCG 6.0
PER1	c.G689A	Nonsyn. SNV	p.R230Q	NM_002616.3	Deleterious	Benign	Disease causing		Uncertain significance	24.3	A0281	1/238 (0.420%)	0/2674 (0.000%)	0/19250 (0.000%)	CGC v94,NCG 6.0
NCOR1	c.G4007A	Nonsyn. SNV	p.R1336K	NM_001190440.1	Deleterious	Benign	Disease causing		Uncertain significance	24	A0547	1/238 (0.420%)	0/2674 (0.000%)	0/19250 (0.000%)	Bailey et al. (2018),CGC v94,Dietlein et al. (2020),NCG 6.0
NCOR1	c.T398C	Nonsyn. SNV	p.L133P	NM_001190440.1	Deleterious	Probably damaging	Disease causing		Uncertain significance	23.7	A0355	1/238 (0.420%)	0/2674 (0.000%)	0/18915 (0.000%)	Bailey et al. (2018),CGC v94,Dietlein et al. (2020),NCG 6.0
SPECC1	c.G2617A	Nonsyn. SNV	p.A873T	NM_001033555.3	Deleterious	Benign	Disease causing		Uncertain significance	21.8	A0696	1/238 (0.420%)	0/2674 (0.000%)	0/19244 (0.000%)	CGC v94,NCG 6.0
NF1	c.A551T	Nonsyn. SNV	p.N184I	NM_000267.3	Deleterious	Benign	Disease causing		Uncertain significance	23.1	A0456	1/238 (0.420%)	0/2674 (0.000%)	0/19247 (0.000%)	Bailey et al. (2018),CGC v94,Dietlein et al. (2020),NCG 6.0,Rahman (2014)
MLLT6	c.G914C	Nonsyn. SNV	p.S305T	NM_005937.4		Possibly damaging	Disease causing		Uncertain significance	23.6	A0410	1/238 (0.420%)	0/2674 (0.000%)	0/19250 (0.000%)	CGC v94,NCG 6.0
CDK12	c.A136G	Nonsyn. SNV	p.K46E	NM_015083.3	Deleterious	Probably damaging	Disease causing		Uncertain significance	23.1	A0561	1/238 (0.420%)	0/2674 (0.000%)	0/19251 (0.000%)	Bailey et al. (2018),CGC v94,Dietlein et al. (2020),NCG 6.0
STAT5B	c.C1943G	Nonsyn. SNV	p.T648S	NM_012448.3	Tolerated	Benign	Disease causing		Uncertain significance	22.8	A0103	1/238 (0.420%)	0/2674 (0.000%)	0/19252 (0.000%)	CGC v94,NCG 6.0
STAT3	c.G18C	Nonsyn. SNV	p.Q6H	NM_001369512.1	Deleterious	Probably damaging	Disease causing		Uncertain significance	27.8	A0167	1/238 (0.420%)	0/2674 (0.000%)	0/19250 (0.000%)	CGC v94,Dietlein et al. (2020),NCG 6.0,Rahman (2014)
KANSL1	c.G1295A	Nonsyn. SNV	p.R432H	NM_001193466.2	Tolerated		Disease causing	Uncertain significance	Uncertain significance	23.9	A0342	1/238 (0.420%)	0/2674 (0.000%)	0/19242 (0.000%)	Bailey et al. (2018),NCG 6.0
KANSL1	c.G964T	Nonsyn. SNV	p.G322C	NM_001193466.2	Deleterious		Disease causing		Uncertain significance	31	A0547	1/238 (0.420%)	0/2674 (0.000%)	0/19250 (0.000%)	Bailey et al. (2018),NCG 6.0
DDX5	c.C848T	Nonsyn. SNV	p.P283L	NM_001320597.2		Probably damaging	Disease causing		Uncertain significance	31	A0497	1/238 (0.420%)	0/2674 (0.000%)	0/19248 (0.000%)	CGC v94,NCG 6.0
DDX5	c.C710G	Nonsyn. SNV	p.T237S	NM_001320597.2		Probably damaging	Disease causing		Uncertain significance	26.6	A0201	1/238 (0.420%)	0/2674 (0.000%)	0/19252 (0.000%)	CGC v94,NCG 6.0
SOX9	c.706_707insCC	Frameshift Insertion	p.P238Hfs*16	NM_000346.4				Uncertain significance	Uncertain significance		A0240	1/238 (0.420%)	0/2672 (0.000%)	0/19227 (0.000%)	Bailey et al. (2018),Dietlein et al. (2020),NCG 6.0
RNF213	c.G5456A	Nonsyn. SNV	p.R1819H	NM_001256071.3	Deleterious		Disease causing		Uncertain significance	29.1	A0475	1/238 (0.420%)	0/2674 (0.000%)	0/12012 (0.000%)	CGC v94,NCG 6.0
RNF213	c.G7721A	Nonsyn. SNV	p.S2574N	NM_001256071.3	Deleterious		Disease causing		Uncertain significance	26.9	A0410	1/238 (0.420%)	0/2674 (0.000%)	0/19252 (0.000%)	CGC v94,NCG 6.0
ASPSCR1	c.G857A	Nonsyn. SNV	p.R286Q	NM_001330528.2	Deleterious	Probably damaging	Disease causing		Uncertain significance	34	A0260	1/238 (0.420%)	0/2674 (0.000%)	0/18638 (0.000%)	CGC v94,NCG 6.0
SETBP1	c.G1061C	Nonsyn. SNV	p.W354S	NM_015559.3	Deleterious	Probably damaging	Disease causing		Uncertain significance	24.4	A0322	1/238 (0.420%)	0/2674 (0.000%)	0/19239 (0.000%)	Bailey et al. (2018),CGC v94,NCG 6.0
BCL2	c.G709T	Nonsyn. SNV	p.G237C	NM_000633.2	Deleterious	Probably damaging	Disease causing		Uncertain significance	34	A0579	1/238 (0.420%)	0/2674 (0.000%)	0/19246 (0.000%)	Bailey et al. (2018),CGC v94,Dietlein et al. (2020),NCG 6.0
DOT1L	c.G2570A	Nonsyn. SNV	p.S857N	NM_032482.3	Deleterious	Probably damaging	Disease causing		Uncertain significance	21.2	A0167	1/238 (0.420%)	0/2674 (0.000%)	0/17904 (0.000%)	Dietlein et al. (2020),NCG 6.0
DOT1L	c.G3323A	Nonsyn. SNV	p.R1108Q	NM_032482.3	Deleterious	Probably damaging	Disease causing		Uncertain significance	28.8	A0225	1/238 (0.420%)	0/2668 (0.000%)	0/18431 (0.000%)	Dietlein et al. (2020),NCG 6.0
DOT1L	c.C3496G	Nonsyn. SNV	p.L1166V	NM_032482.3	Deleterious	Probably damaging	Disease causing		Uncertain significance	23.3	A0452	1/238 (0.420%)	0/2674 (0.000%)	0/18844 (0.000%)	Dietlein et al. (2020),NCG 6.0
DOT1L	c.C4196T	Nonsyn. SNV	p.P1399L	NM_032482.3	Deleterious	Benign	Polymorphism		Uncertain significance	21.9	A0057	1/238 (0.420%)	0/2674 (0.000%)	0/16850 (0.000%)	Dietlein et al. (2020),NCG 6.0
MAP2K2	c.C349T	Nonsyn. SNV	p.R117C	NM_030662.3	Deleterious	Probably damaging	Disease causing		Uncertain significance	34	A0372	1/238 (0.420%)	0/2674 (0.000%)	0/19249 (0.000%)	CGC v94,NCG 6.0
MLLT1	c.C1379T	Nonsyn. SNV	p.P460L	NM_005934.4	Tolerated	Benign	Disease causing		Uncertain significance	24.1	A0226	1/238 (0.420%)	0/2674 (0.000%)	0/11774 (0.000%)	CGC v94,NCG 6.0
MUC16	c.G38821A	Nonsyn. SNV	p.E12941K	NM_024690.2	Deleterious		Polymorphism		Uncertain significance	22.9	A0135	1/238 (0.420%)	0/2674 (0.000%)	0/18838 (0.000%)	CGC v94,NCG 6.0
SMARCA4	c.G4007A	Nonsyn. SNV	p.R1336H	NM_001128845.1	Deleterious	Probably damaging	Disease causing	Uncertain significance	Uncertain significance	34	A0248	1/238 (0.420%)	0/2674 (0.000%)	0/19199 (0.000%)	Bailey et al. (2018),CGC v94,Dietlein et al. (2020),NCG 6.0,Rahman (2014)
CALR	c.G944A	Nonsyn. SNV	p.G315D	NM_004343.3	Deleterious	Probably damaging	Disease causing		Uncertain significance	28.5	A0214	1/238 (0.420%)	0/2674 (0.000%)	0/19249 (0.000%)	CGC v94,NCG 6.0
CACNA1A	c.G4474A	Nonsyn. SNV	p.V1492I	NM_001127221.1	Tolerated		Disease causing		Uncertain significance	25.7	A0229	1/238 (0.420%)	0/2674 (0.000%)	0/18734 (0.000%)	Bailey et al. (2018),NCG 6.0
TPM4	c.A347G	Nonsyn. SNV	p.K116R	NM_001367837.2	Deleterious	Possibly damaging	Disease causing		Uncertain significance	24.8	A0260	1/238 (0.420%)	0/2674 (0.000%)	0/19209 (0.000%)	CGC v94,NCG 6.0
JAK3	c.T1192C	Nonsyn. SNV	p.S398P	NM_000215.3	Deleterious	Probably damaging	Disease causing		Uncertain significance	23.3	A0237	1/238 (0.420%)	0/2674 (0.000%)	0/19250 (0.000%)	Bailey et al. (2018),CGC v94,NCG 6.0
ZNF429	c.1388delA	Frameshift Deletion	p.H463Lfs*157	NM_001346916.2					Uncertain significance		A0086	1/238 (0.420%)	0/2673 (0.000%)	0/18884 (0.000%)	CGC v94,NCG 6.0
KMT2B	c.C205G	Nonsyn. SNV	p.R69G	NM_014727.2	Deleterious	Benign	Disease causing		Uncertain significance	24.8	A0435	1/238 (0.420%)	0/2448 (0.000%)	0/1551 (0.000%)	Bailey et al. (2018),NCG 6.0
KMT2B	c.C3125T	Nonsyn. SNV	p.P1042L	NM_014727.2	Deleterious	Probably damaging	Disease causing		Uncertain significance	27.6	A0491	1/238 (0.420%)	0/2674 (0.000%)	0/17188 (0.000%)	Bailey et al. (2018),NCG 6.0
POLD1	c.C55T	Nonsyn. SNV	p.R19C	NM_001308632.1	Tolerated	Benign	Disease causing	Conflicting interpretations of pathogenicity	Uncertain significance	24	A0363	1/238 (0.420%)	0/2674 (0.000%)	0/18102 (0.000%)	CGC v94,NCG 6.0,Rahman (2014)
POLD1	c.C95A	Nonsyn. SNV	p.S32Y	NM_001308632.1	Deleterious	Probably damaging	Disease causing	Uncertain significance	Uncertain significance	25.1	A0225	1/238 (0.420%)	0/2674 (0.000%)	0/17099 (0.000%)	CGC v94,NCG 6.0,Rahman (2014)
ZNF331	c.C1144G	Nonsyn. SNV	p.P382A	NM_001253801.2	Deleterious	Probably damaging	Disease causing		Uncertain significance	23.6	A0101	1/238 (0.420%)	0/2674 (0.000%)	0/19250 (0.000%)	CGC v94,NCG 6.0
SIRPA	c.G127A	Nonsyn. SNV	p.V43M	NM_001040023.2	Deleterious	Probably damaging	Disease causing		Uncertain significance	22.9	A0271	1/238 (0.420%)	0/2674 (0.000%)	0/13832 (0.000%)	CGC v94,NCG 6.0
ZNF133	c.G1416C	Nonsyn. SNV	p.E472D	NM_001283005.2	Deleterious	Probably damaging	Polymorphism		Uncertain significance	24.3	A0696	1/238 (0.420%)	0/2674 (0.000%)	0/19233 (0.000%)	Bailey et al. (2018),NCG 6.0
RBM12	c.C2735G	Nonsyn. SNV	p.A912G	NM_001198840.2	Deleterious	Probably damaging	Disease causing		Uncertain significance	23.8	A0262	1/238 (0.420%)	0/2674 (0.000%)	0/19249 (0.000%)	Dietlein et al. (2020),NCG 6.0
GNAS	c.C1276T	Nonsyn. SNV	p.P426S	NM_001077490.2	Tolerated	Benign	Polymorphism		Uncertain significance	22.5	A0155	1/238 (0.420%)	0/2616 (0.000%)	0/12284 (0.000%)	Bailey et al. (2018),CGC v94,Dietlein et al. (2020),NCG 6.0
PTK6	c.T779A	Nonsyn. SNV	p.V260E	NM_005975.4		Probably damaging	Disease causing		Uncertain significance	24.7	A0275	1/238 (0.420%)	0/2674 (0.000%)	0/19249 (0.000%)	CGC v94,NCG 6.0
OLIG2	c.C658A	Nonsyn. SNV	p.P220T	NM_005806.4	Deleterious	Benign	Disease causing		Uncertain significance	21	A0574	1/238 (0.420%)	0/2660 (0.000%)	0/5139 (0.000%)	CGC v94,NCG 6.0
OLIG2	c.G937A	Nonsyn. SNV	p.G313S	NM_005806.4	Tolerated	Benign	Polymorphism		Uncertain significance	22.9	A0579	1/238 (0.420%)	0/2644 (0.000%)	0/2336 (0.000%)	CGC v94,NCG 6.0
DYRK1A	c.G1996A	Nonsyn. SNV	p.V666I	NM_001347723.1	Deleterious	Benign	Disease causing	Likely benign	Likely benign	23.1	A0065	1/238 (0.420%)	0/2674 (0.000%)	0/19250 (0.000%)	Dietlein et al. (2020),NCG 6.0
CLTCL1	c.A2744G	Nonsyn. SNV	p.H915R	NM_001835.4	Deleterious	Probably damaging	Disease causing		Uncertain significance	22.9	A0097	1/238 (0.420%)	0/2674 (0.000%)	0/13568 (0.000%)	CGC v94,NCG 6.0
CLTCL1	c.G2071A	Nonsyn. SNV	p.E691K	NM_001835.4	Deleterious	Probably damaging	Polymorphism automatic		Benign	23.7	A0086	1/238 (0.420%)	0/2674 (0.000%)	0/16002 (0.000%)	CGC v94,NCG 6.0
LZTR1	c.G1397A	Nonsyn. SNV	p.R466Q	NM_006767.4	Deleterious	Probably damaging	Disease causing	Conflicting interpretations of pathogenicity	Uncertain significance	34	A0068N1	1/238 (0.420%)	0/2674 (0.000%)	0/19168 (0.000%)	Bailey et al. (2018),CGC v94,NCG 6.0
MN1	c.C2015T	Nonsyn. SNV	p.S672L	NM_002430.3	Tolerated	Possibly damaging	Disease causing		Uncertain significance	24.5	A0086	1/238 (0.420%)	0/2474 (0.000%)	0/13326 (0.000%)	CGC v94,NCG 6.0
ZNRF3	c.C1201T	Nonsyn. SNV	p.R401W	NM_001206998.2	Deleterious	Probably damaging	Disease causing		Uncertain significance	30	A0290	1/238 (0.420%)	0/2674 (0.000%)	0/18827 (0.000%)	CGC v94,NCG 6.0
ZNRF3	c.A1418G	Nonsyn. SNV	p.Y473C	NM_001206998.2	Deleterious	Probably damaging	Disease causing		Uncertain significance	24.8	A0076N1	1/238 (0.420%)	0/2674 (0.000%)	0/18761 (0.000%)	CGC v94,NCG 6.0
NF2	c.T161A	Nonsyn. SNV	p.L54Q	NM_000268.3	Deleterious	Probably damaging	Disease causing		Uncertain significance	29.5	A0324	1/238 (0.420%)	0/2674 (0.000%)	0/19250 (0.000%)	Bailey et al. (2018),CGC v94,Dietlein et al. (2020),NCG 6.0,Rahman (2014)
NF2	c.C223T	Nonsyn. SNV	p.H75Y	NM_181830.3	Tolerated	Benign	Disease causing		Uncertain significance	22.1	A0093	1/238 (0.420%)	0/2674 (0.000%)	0/19252 (0.000%)	Bailey et al. (2018),CGC v94,Dietlein et al. (2020),NCG 6.0,Rahman (2014)
MYH9	c.G37A	Nonsyn. SNV	p.D13N	NM_002473.5	Deleterious	Benign	Disease causing		Uncertain significance	29.8	A0069	1/238 (0.420%)	0/2674 (0.000%)	0/19250 (0.000%)	Bailey et al. (2018),CGC v94,NCG 6.0
PLXNB2	c.G4414A	Nonsyn. SNV	p.E1472K	NM_012401.4	Tolerated	Probably damaging	Disease causing		Uncertain significance	25.8	A0401	1/238 (0.420%)	0/2674 (0.000%)	0/18834 (0.000%)	Bailey et al. (2018),NCG 6.0
PLXNB2	c.C3556T	Nonsyn. SNV	p.R1186C	NM_012401.4	Deleterious	Probably damaging	Disease causing		Uncertain significance	33	A0216	1/238 (0.420%)	0/2674 (0.000%)	0/18808 (0.000%)	Bailey et al. (2018),NCG 6.0
PLXNB2	c.C1126T	Nonsyn. SNV	p.R376C	NM_012401.4	Deleterious	Possibly damaging	Polymorphism		Uncertain significance	25.8	A0144	1/238 (0.420%)	0/2674 (0.000%)	0/18576 (0.000%)	Bailey et al. (2018),NCG 6.0
SMC1A	c.G2542T	Stopgain	p.E848X	NM_006306.3			Disease causing automatic		Pathogenic	44	A0368	1/238 (0.420%)	0/2674 (0.000%)	0/14302 (0.000%)	Bailey et al. (2018),CGC v94,NCG 6.0
TAF1	c.C1540T	Nonsyn. SNV	p.R514W	NM_001286074.1	Tolerated	Benign	Polymorphism		Uncertain significance	23	A0069	1/238 (0.420%)	0/2674 (0.000%)	0/12140 (0.000%)	Bailey et al. (2018),NCG 6.0
IRS4	c.G1625A	Nonsyn. SNV	p.G542E	NM_003604.2	Deleterious	Probably damaging	Disease causing		Uncertain significance	23	A0214	1/238 (0.420%)	0/2674 (0.000%)	0/14283 (0.000%)	CGC v94,NCG 6.0
SMARCA1	c.G2005T	Stopgain	p.E669X	NM_001282875.2			Disease causing automatic		Pathogenic	44	A0089	1/238 (0.420%)	0/2674 (0.000%)	0/14067 (0.000%)	Bailey et al. (2018),NCG 6.0
ARHGEF10L	c.C920T	Nonsyn. SNV	p.A307V	NM_001319838.1	Deleterious	Benign	Disease causing		Uncertain significance	26.9	A0237	1/238 (0.420%)	0/2674 (0.000%)	1/19247 (0.005%)	CGC v94,NCG 6.0
MACF1	c.A11108G	Nonsyn. SNV	p.Q3703R	NM_012090.5	Tolerated	Probably damaging	Disease causing		Uncertain significance	26	A0438	1/238 (0.420%)	0/2674 (0.000%)	1/19250 (0.005%)	Bailey et al. (2018),NCG 6.0
NOTCH2	c.A3980G	Nonsyn. SNV	p.D1327G	NM_024408.4	Tolerated	Benign	Disease causing	Benign	Likely benign	20.4	A0579	1/238 (0.420%)	0/2674 (0.000%)	1/19130 (0.005%)	Bailey et al. (2018),CGC v94,Dietlein et al. (2020),NCG 6.0
NUP210L	c.T3574C	Nonsyn. SNV	p.Y1192H	NM_001159484.1	Deleterious	Probably damaging	Disease causing		Uncertain significance	27.2	A0237	1/238 (0.420%)	0/2674 (0.000%)	1/18839 (0.005%)	Dietlein et al. (2020),NCG 6.0
NTRK1	c.G1658A	Nonsyn. SNV	p.R553H	NM_001012331.1	Deleterious	Probably damaging	Disease causing	Uncertain significance	Uncertain significance	34	A0167	1/238 (0.420%)	0/2673 (0.000%)	1/19244 (0.005%)	CGC v94,NCG 6.0
NTRK1	c.G2194A	Nonsyn. SNV	p.D732N	NM_001012331.1	Deleterious	Benign	Disease causing		Uncertain significance	25.1	A0107	1/238 (0.420%)	0/2674 (0.000%)	1/14274 (0.007%)	CGC v94,NCG 6.0
APOB	c.G4809C	Nonsyn. SNV	p.Q1603H	NM_000384.3	Deleterious		Disease causing		Uncertain significance	23.1	A0120	1/238 (0.420%)	0/2674 (0.000%)	1/19248 (0.005%)	Bailey et al. (2018),NCG 6.0
SOS1	c.C3709G	Nonsyn. SNV	p.P1237A	NM_005633.3	Deleterious	Probably damaging	Disease causing	Conflicting interpretations of pathogenicity	Uncertain significance	23	A0410	1/238 (0.420%)	0/2674 (0.000%)	1/19236 (0.005%)	Bailey et al. (2018),NCG 6.0,Rahman (2014)
EML4	c.C1601T	Nonsyn. SNV	p.T534I	NM_001145076.3	Deleterious	Possibly damaging	Disease causing		Uncertain significance	29.3	A0216	1/238 (0.420%)	0/2674 (0.000%)	1/19248 (0.005%)	CGC v94,NCG 6.0
HOXD13	c.A743C	Nonsyn. SNV	p.Q248P	NM_000523.4	Deleterious	Benign	Disease causing		Uncertain significance	26.5	A0082	1/238 (0.420%)	0/2674 (0.000%)	1/19020 (0.005%)	CGC v94,NCG 6.0
IDH1	c.T620G	Nonsyn. SNV	p.L207W	NM_001282386.1	Deleterious	Probably damaging	Disease causing		Uncertain significance	28.5	A0260	1/238 (0.420%)	0/2674 (0.000%)	1/19251 (0.005%)	Bailey et al. (2018),CGC v94,Dietlein et al. (2020),NCG 6.0
IDH1	c.A565G	Nonsyn. SNV	p.I189V	NM_001282386.1	Deleterious	Probably damaging	Disease causing	not provided	Uncertain significance	23	A0635	1/238 (0.420%)	0/2674 (0.000%)	1/19252 (0.005%)	Bailey et al. (2018),CGC v94,Dietlein et al. (2020),NCG 6.0
KIF1A	c.C2330T	Nonsyn. SNV	p.T777M	NM_004321.7	Tolerated	Benign	Disease causing	Uncertain significance	Uncertain significance	22.7	A0068N1	1/238 (0.420%)	0/2674 (0.000%)	1/17466 (0.006%)	Bailey et al. (2018),NCG 6.0
CACNA1D	c.C5332T	Nonsyn. SNV	p.R1778W	NM_001128839.3	Tolerated	Possibly damaging	Disease causing		Uncertain significance	26.2	A0424	1/238 (0.420%)	0/2674 (0.000%)	1/19250 (0.005%)	CGC v94,NCG 6.0
TFG	c.G1154A	Nonsyn. SNV	p.R385H	NM_001007565.2	Deleterious	Probably damaging	Disease causing	Uncertain significance	Uncertain significance	25.7	A0571	1/238 (0.420%)	0/2674 (0.000%)	1/19236 (0.005%)	CGC v94,NCG 6.0
POLQ	c.2883_2887del	Frameshift Deletion	p.S962Rfs*7	NM_199420.4					Uncertain significance		A0240	1/238 (0.420%)	0/2674 (0.000%)	1/17554 (0.006%)	Bailey et al. (2018),CGC v94,Dietlein et al. (2020),NCG 6.0
MUC4	c.6647_6671del	Frameshift Deletion	p.S2216Ffs*780	NM_018406.7					Uncertain significance		A0262	1/238 (0.420%)	0/2629 (0.000%)	1/12914 (0.008%)	CGC v94,NCG 6.0
MUC4	c.6638_6642del	Frameshift Deletion	p.S2213Ifs*39	NM_018406.7					Uncertain significance		A0262	1/234 (0.427%)	0/2652 (0.000%)	1/12956 (0.008%)	CGC v94,NCG 6.0
RFC1	c.G146A	Nonsyn. SNV	p.R49H	NM_001204747.2	Tolerated	Benign	Polymorphism		Uncertain significance	22.9	A0068N1	1/238 (0.420%)	0/2674 (0.000%)	1/19240 (0.005%)	Bailey et al. (2018),NCG 6.0
FAT4	c.G1660A	Nonsyn. SNV	p.A554T	NM_001291285.1	Deleterious	Possibly damaging	Disease causing		Uncertain significance	26.7	A0248	1/238 (0.420%)	0/2674 (0.000%)	1/18844 (0.005%)	CGC v94,Dietlein et al. (2020),NCG 6.0
FAT4	c.G10031A	Nonsyn. SNV	p.R3344Q	NM_001291285.1	Tolerated	Probably damaging	Disease causing		Uncertain significance	24.4	A0355	1/238 (0.420%)	0/2674 (0.000%)	1/19238 (0.005%)	CGC v94,Dietlein et al. (2020),NCG 6.0
FBXW7	c.A941T	Nonsyn. SNV	p.N314I	NM_001013415.2	Deleterious	Probably damaging	Disease causing		Uncertain significance	28.8	A0275	1/238 (0.420%)	0/2674 (0.000%)	1/17052 (0.006%)	Bailey et al. (2018),CGC v94,Dietlein et al. (2020),NCG 6.0
SDHA	c.G1708C	Nonsyn. SNV	p.E570Q	NM_001330758.1	Tolerated	Benign	Disease causing	Uncertain significance	Uncertain significance	20.3	A0497	1/238 (0.420%)	0/2674 (0.000%)	1/19153 (0.005%)	CGC v94,NCG 6.0,Rahman (2014)
CTNND2	c.A247G	Nonsyn. SNV	p.S83G	NM_001288715.1	Deleterious	Probably damaging	Disease causing		Uncertain significance	25.4	A0155	1/238 (0.420%)	0/2674 (0.000%)	1/19252 (0.005%)	CGC v94,Dietlein et al. (2020),NCG 6.0
IL6ST	c.G499A	Nonsyn. SNV	p.V167I	NM_001364279.2	Tolerated	Benign	Disease causing		Uncertain significance	22.2	A0086	1/238 (0.420%)	0/2674 (0.000%)	1/19248 (0.005%)	Bailey et al. (2018),CGC v94,Dietlein et al. (2020),NCG 6.0
ADGRV1	c.C2284T	Nonsyn. SNV	p.R762C	NM_032119.4	Tolerated	Possibly damaging	Disease causing	Likely benign	Uncertain significance	22.1	A0579	1/238 (0.420%)	0/2674 (0.000%)	1/18834 (0.005%)	Dietlein et al. (2020),NCG 6.0
FGFR4	c.G1466A	Nonsyn. SNV	p.R489Q	NM_022963.3	Deleterious	Benign	Disease causing		Uncertain significance	23.3	A0619	1/238 (0.420%)	0/2674 (0.000%)	1/19250 (0.005%)	CGC v94,Dietlein et al. (2020),NCG 6.0
NSD1	c.C6674A	Nonsyn. SNV	p.P2225Q	NM_022455.4	Deleterious	Benign	Polymorphism	Uncertain significance	Uncertain significance	20.8	A0464	1/238 (0.420%)	0/2674 (0.000%)	1/19249 (0.005%)	Bailey et al. (2018),CGC v94,Dietlein et al. (2020),NCG 6.0
DAXX	c.G40A	Nonsyn. SNV	p.D14N	NM_001141969.2	Tolerated	Benign	Disease causing		Uncertain significance	23.9	A0491	1/238 (0.420%)	0/2674 (0.000%)	1/19251 (0.005%)	CGC v94,NCG 6.0
MET	c.G1619A	Nonsyn. SNV	p.R540H	NM_001324402.2	Tolerated	Probably damaging	Disease causing	Uncertain significance	Uncertain significance	26.3	A0127	1/238 (0.420%)	0/2674 (0.000%)	1/18786 (0.005%)	Bailey et al. (2018),CGC v94,Dietlein et al. (2020),NCG 6.0,Rahman (2014)
KIAA1549	c.G4808A	Nonsyn. SNV	p.R1603Q	NM_001164665.2	Deleterious	Probably damaging	Disease causing		Uncertain significance	35	A0475	1/238 (0.420%)	0/2674 (0.000%)	1/18837 (0.005%)	CGC v94,NCG 6.0
KMT2C	c.A13837C	Nonsyn. SNV	p.I4613L	NM_170606.3	Deleterious	Possibly damaging	Disease causing		Uncertain significance	23.3	A0135	1/238 (0.420%)	0/2674 (0.000%)	1/19241 (0.005%)	Bailey et al. (2018),CGC v94,Dietlein et al. (2020),NCG 6.0
PCM1	c.G3119T	Nonsyn. SNV	p.S1040I	NM_001352647.2	Deleterious		Disease causing		Uncertain significance	31	A0400	1/238 (0.420%)	0/2674 (0.000%)	1/18844 (0.005%)	CGC v94,NCG 6.0
UBR5	c.A7381G	Nonsyn. SNV	p.I2461V	NM_001282873.1	Deleterious	Benign	Disease causing		Uncertain significance	22.1	A0133	1/238 (0.420%)	0/2674 (0.000%)	1/19034 (0.005%)	CGC v94,Dietlein et al. (2020),NCG 6.0
NFIB	c.G286A	Nonsyn. SNV	p.V96M	NM_001190737.2	Deleterious	Probably damaging	Disease causing		Uncertain significance	28.8	A0089	1/238 (0.420%)	0/2674 (0.000%)	1/19250 (0.005%)	CGC v94,NCG 6.0
CNTRL	c.G734A	Nonsyn. SNV	p.R245H	NM_007018.5	Deleterious	Probably damaging	Disease causing		Uncertain significance	33	A0097	1/238 (0.420%)	0/2674 (0.000%)	1/19248 (0.005%)	CGC v94,NCG 6.0
ARID5B	c.T308C	Nonsyn. SNV	p.I103T	NM_032199.3	Tolerated	Benign	Disease causing		Uncertain significance	22.3	A0497	1/238 (0.420%)	0/2674 (0.000%)	1/19252 (0.005%)	Bailey et al. (2018),Dietlein et al. (2020),NCG 6.0
PRF1	c.G391T	Nonsyn. SNV	p.V131F	NM_001083116.3	Deleterious	Probably damaging	Polymorphism		Uncertain significance	22.4	A0317	1/238 (0.420%)	0/2674 (0.000%)	1/19250 (0.005%)	CGC v94,NCG 6.0
NUP98	c.A1298T	Nonsyn. SNV	p.Q433L	NM_001365129.2	Deleterious	Benign	Disease causing		Uncertain significance	22.6	A0127	1/238 (0.420%)	0/2674 (0.000%)	1/18628 (0.005%)	CGC v94,NCG 6.0
FAT3	c.G11066A	Nonsyn. SNV	p.S3689N	NM_001008781.2	Deleterious	Probably damaging	Disease causing		Uncertain significance	27.5	A0080	1/238 (0.420%)	0/2674 (0.000%)	1/18844 (0.005%)	CGC v94,Dietlein et al. (2020),NCG 6.0
ATM	c.C2941T	Nonsyn. SNV	p.R981C	NM_000051.3	Deleterious	Probably damaging	Disease causing	Uncertain significance	Uncertain significance	34	A0167	1/238 (0.420%)	0/2674 (0.000%)	1/19206 (0.005%)	Bailey et al. (2018),CGC v94,Dietlein et al. (2020),NCG 6.0,Rahman (2014)
ERC1	c.C2168A	Nonsyn. SNV	p.A723E	NM_001301248.1	Tolerated	Possibly damaging	Disease causing		Uncertain significance	24.2	A0159	1/238 (0.420%)	0/2674 (0.000%)	1/19038 (0.005%)	CGC v94,Dietlein et al. (2020),NCG 6.0
CHD4	c.G239T	Nonsyn. SNV	p.R80L	NM_001273.5	Tolerated	Benign	Disease causing		Likely pathogenic	23	A0591	1/238 (0.420%)	0/2674 (0.000%)	1/19248 (0.005%)	Bailey et al. (2018),CGC v94,Dietlein et al. (2020),NCG 6.0
ARID2	c.A3734G	Nonsyn. SNV	p.Q1245R	NM_001347839.1	Deleterious	Probably damaging	Disease causing		Uncertain significance	24.6	A0363	1/238 (0.420%)	0/2674 (0.000%)	1/19227 (0.005%)	Bailey et al. (2018),CGC v94,Dietlein et al. (2020),NCG 6.0
KMT2D	c.G6864T	Nonsyn. SNV	p.K2288N	NM_003482.3	Deleterious	Probably damaging	Polymorphism		Uncertain significance	23.2	A0068N1	1/238 (0.420%)	0/2674 (0.000%)	1/18842 (0.005%)	Bailey et al. (2018),CGC v94,Dietlein et al. (2020),NCG 6.0
HOXC11	c.C805G	Nonsyn. SNV	p.L269V	NM_014212.4	Tolerated	Probably damaging	Disease causing		Uncertain significance	23.5	A0229	1/238 (0.420%)	0/2674 (0.000%)	1/19248 (0.005%)	CGC v94,NCG 6.0
TBX3	c.C1913A	Nonsyn. SNV	p.T638N	NM_005996.4	Deleterious	Possibly damaging	Disease causing		Uncertain significance	23.3	A0342	1/238 (0.420%)	0/2674 (0.000%)	1/14166 (0.007%)	Bailey et al. (2018),CGC v94,Dietlein et al. (2020),NCG 6.0
BRCA2	c.5164_5165del	Frameshift Deletion	p.S1722Yfs*4	NM_000059.3				Pathogenic	Pathogenic		A0302	1/238 (0.420%)	0/2674 (0.000%)	1/18532 (0.005%)	Bailey et al. (2018),CGC v94,Dietlein et al. (2020),NCG 6.0,Rahman (2014)
LCP1	c.T524C	Nonsyn. SNV	p.I175T	NM_002298.5	Deleterious	Probably damaging	Disease causing		Uncertain significance	28.8	A0368	1/238 (0.420%)	0/2674 (0.000%)	1/19252 (0.005%)	CGC v94,NCG 6.0
BIVM-ERCC5;ERCC5	c.G3256C	Nonsyn. SNV	p.G1086R	NM_000123.3	Deleterious	Probably damaging	Disease causing		Uncertain significance	28	A0537	1/238 (0.420%)	0/2674 (0.000%)	1/19232 (0.005%)	CGC v94,Rahman (2014)
BIVM-ERCC5;ERCC5	c.G3256C	Nonsyn. SNV	p.G1086R	NM_000123.3	Deleterious	Probably damaging	Disease causing		Uncertain significance	28	A0537	1/238 (0.420%)	0/2674 (0.000%)	1/19232 (0.005%)	CGC v94,Rahman (2014)
ARHGAP5	c.C3577T	Nonsyn. SNV	p.R1193C	NM_001030055.2	Deleterious	Probably damaging	Disease causing		Uncertain significance	30	A0086	1/238 (0.420%)	0/2674 (0.000%)	1/19216 (0.005%)	CGC v94,Dietlein et al. (2020),NCG 6.0
KTN1	c.C1091G	Nonsyn. SNV	p.T364R	NM_001079521.2	Deleterious	Possibly damaging	Polymorphism		Uncertain significance	24.2	A0302	1/238 (0.420%)	0/2674 (0.000%)	1/19106 (0.005%)	CGC v94,NCG 6.0
TRIP11	c.A4225G	Nonsyn. SNV	p.K1409E	NM_001321851.1	Tolerated	Benign	Disease causing		Uncertain significance	21.5	A0275	1/238 (0.420%)	0/2674 (0.000%)	1/19246 (0.005%)	CGC v94,NCG 6.0
PML	c.G1504A	Nonsyn. SNV	p.G502R	NM_033249.2	Deleterious	Probably damaging	Polymorphism		Uncertain significance	20.9	A0682	1/238 (0.420%)	0/2674 (0.000%)	1/19220 (0.005%)	CGC v94,NCG 6.0
NTRK3	c.G977A	Nonsyn. SNV	p.R326H	NM_001320134.1	Tolerated	Benign	Disease causing		Uncertain significance	21.2	A0322	1/238 (0.420%)	0/2674 (0.000%)	1/19251 (0.005%)	CGC v94,NCG 6.0
CRTC3	c.G269A	Nonsyn. SNV	p.R90H	NM_001042574.3	Deleterious	Probably damaging	Disease causing		Uncertain significance	33	A0576	1/238 (0.420%)	0/2674 (0.000%)	1/19248 (0.005%)	CGC v94,NCG 6.0
CHD2	c.G4078A	Nonsyn. SNV	p.G1360R	NM_001271.4	Tolerated	Benign	Disease causing	Likely benign	Likely benign	21.2	A0322	1/238 (0.420%)	0/2674 (0.000%)	1/19246 (0.005%)	CGC v94,Dietlein et al. (2020),NCG 6.0
PER1	c.G2218A	Nonsyn. SNV	p.D740N	NM_002616.3	Deleterious	Probably damaging	Disease causing		Uncertain significance	33	A0237	1/238 (0.420%)	0/2674 (0.000%)	1/18893 (0.005%)	CGC v94,NCG 6.0
CLTC	c.A3245G	Nonsyn. SNV	p.N1082S	NM_001288653.1	Tolerated	Benign	Disease causing		Uncertain significance	24.8	A0503	1/238 (0.420%)	0/2674 (0.000%)	1/19234 (0.005%)	CGC v94,NCG 6.0
GNA13	c.G47A	Nonsyn. SNV	p.G16E	NM_001282425.1	Tolerated	Probably damaging	Disease causing		Uncertain significance	23.3	A0475	1/238 (0.420%)	0/2674 (0.000%)	1/19250 (0.005%)	Bailey et al. (2018),Dietlein et al. (2020),NCG 6.0
RNF213	c.C5114A	Nonsyn. SNV	p.T1705K	NM_001256071.3	Deleterious		Disease causing	Benign	Uncertain significance	32	A0229	1/238 (0.420%)	0/2674 (0.000%)	1/12012 (0.008%)	CGC v94,NCG 6.0
RNF213	c.C14191T	Nonsyn. SNV	p.R4731W	NM_001256071.3	Tolerated		Polymorphism		Uncertain significance	28.3	A0372	1/238 (0.420%)	0/2674 (0.000%)	1/19252 (0.005%)	CGC v94,NCG 6.0
RNF213	c.G14615A	Nonsyn. SNV	p.R4872H	NM_001256071.3	Deleterious		Polymorphism		Uncertain significance	27.1	A0639	1/238 (0.420%)	0/2674 (0.000%)	1/19249 (0.005%)	CGC v94,NCG 6.0
POLRMT	c.C2806T	Nonsyn. SNV	p.R936C	NM_005035.4		Probably damaging	Disease causing		Uncertain significance	33	A0468	1/238 (0.420%)	0/2674 (0.000%)	1/13829 (0.007%)	Bailey et al. (2018),NCG 6.0
TCF3	c.C1541T	Nonsyn. SNV	p.S514L	NM_001136139.4	Tolerated	Benign	Disease causing	Uncertain significance	Uncertain significance	21.7	A0081	1/238 (0.420%)	0/2674 (0.000%)	1/19240 (0.005%)	CGC v94,NCG 6.0
DOT1L	c.C1433T	Nonsyn. SNV	p.A478V	NM_032482.3	Deleterious		Disease causing		Uncertain significance	34	A0262	1/238 (0.420%)	0/2674 (0.000%)	1/18712 (0.005%)	Dietlein et al. (2020),NCG 6.0
MUC16	c.G41717A	Nonsyn. SNV	p.G13906D	NM_024690.2	Deleterious		Polymorphism		Uncertain significance	22.3	A0547	1/238 (0.420%)	0/2674 (0.000%)	1/18818 (0.005%)	CGC v94,NCG 6.0
MUC16	c.G40261A	Nonsyn. SNV	p.G13421S	NM_024690.2	Tolerated		Polymorphism		Uncertain significance	20.9	A0324	1/238 (0.420%)	0/2674 (0.000%)	1/18742 (0.005%)	CGC v94,NCG 6.0
CACNA1A	c.C5309T	Nonsyn. SNV	p.P1770L	NM_001127221.1	Deleterious		Disease causing		Uncertain significance	28.7	A0167	1/238 (0.420%)	0/2674 (0.000%)	1/18844 (0.005%)	Bailey et al. (2018),NCG 6.0
ERCC2	c.C1381G	Nonsyn. SNV	p.L461V	NM_000400.3	Deleterious	Probably damaging	Disease causing automatic	Conflicting interpretations of pathogenicity	Uncertain significance	25.3	A0571	1/238 (0.420%)	0/2674 (0.000%)	1/19250 (0.005%)	Bailey et al. (2018),CGC v94,Dietlein et al. (2020),NCG 6.0,Rahman (2014)
POLD1	c.C3056T	Nonsyn. SNV	p.T1019M	NM_001308632.1	Tolerated	Possibly damaging	Disease causing	Uncertain significance	Uncertain significance	25.4	A0497	1/238 (0.420%)	0/2674 (0.000%)	1/14168 (0.007%)	CGC v94,NCG 6.0,Rahman (2014)
GNAS	c.C940T	Nonsyn. SNV	p.R314W	NM_001077490.2	Tolerated	Benign	Disease causing	not provided	Uncertain significance	22.2	A0080	1/238 (0.420%)	0/2674 (0.000%)	1/12978 (0.008%)	Bailey et al. (2018),CGC v94,Dietlein et al. (2020),NCG 6.0
PTK6	c.A631T	Stopgain	p.K211X	NM_005975.4			Disease causing automatic		Uncertain significance	38	A0201	1/238 (0.420%)	0/2674 (0.000%)	1/19221 (0.005%)	CGC v94,NCG 6.0
SCAF4	c.A1727G	Nonsyn. SNV	p.Q576R	NM_001145444.1	Deleterious	Possibly damaging	Disease causing		Uncertain significance	23.8	A0248	1/238 (0.420%)	0/2674 (0.000%)	1/19010 (0.005%)	Bailey et al. (2018),NCG 6.0
BCR	c.T112G	Nonsyn. SNV	p.C38G	NM_004327.4	Deleterious	Probably damaging	Disease causing		Uncertain significance	24	A0262	1/238 (0.420%)	0/2674 (0.000%)	1/12308 (0.008%)	CGC v94,NCG 6.0
BCR	c.G215A	Nonsyn. SNV	p.R72Q	NM_004327.4	Deleterious	Possibly damaging	Disease causing		Uncertain significance	24.4	A0063	1/238 (0.420%)	0/2674 (0.000%)	1/5488 (0.018%)	CGC v94,NCG 6.0
MYH9	c.C3755T	Nonsyn. SNV	p.A1252V	NM_002473.5	Tolerated	Benign	Disease causing		Uncertain significance	23.8	A0080	1/238 (0.420%)	0/2674 (0.000%)	1/19248 (0.005%)	Bailey et al. (2018),CGC v94,NCG 6.0
PTPRC	c.A1721T	Nonsyn. SNV	p.D574V	NM_080921.3			Disease causing		Uncertain significance	29.5	A0493	1/238 (0.420%)	0/2674 (0.000%)	2/19225 (0.010%)	Bailey et al. (2018),CGC v94,Dietlein et al. (2020),NCG 6.0
MSH6	c.T2390C	Nonsyn. SNV	p.I797T	NM_001281492.1	Deleterious	Probably damaging	Disease causing	Conflicting interpretations of pathogenicity	Uncertain significance	25.3	A0475	1/238 (0.420%)	0/2674 (0.000%)	2/19248 (0.010%)	Bailey et al. (2018),CGC v94,Dietlein et al. (2020),NCG 6.0,Rahman (2014)
AFF3	c.G1354A	Nonsyn. SNV	p.D452N	NM_001025108.2	Deleterious	Probably damaging	Disease causing		Uncertain significance	27	A0215	1/238 (0.420%)	0/2674 (0.000%)	2/17786 (0.011%)	CGC v94,NCG 6.0
KIF1A	c.G3808A	Nonsyn. SNV	p.A1270T	NM_004321.7	Deleterious	Benign	Disease causing	Uncertain significance	Uncertain significance	27.1	A0456	1/238 (0.420%)	0/2674 (0.000%)	2/18608 (0.011%)	Bailey et al. (2018),NCG 6.0
ROBO2	c.G1189T	Nonsyn. SNV	p.A397S	NM_002942.5	Deleterious	Probably damaging			Uncertain significance	25.9	A0248	1/238 (0.420%)	0/2674 (0.000%)	2/18811 (0.011%)	CGC v94,NCG 6.0
CBLB	c.C1406A	Nonsyn. SNV	p.P469Q	NM_001321816.2	Tolerated	Probably damaging	Disease causing		Uncertain significance	25.4	A0281	1/238 (0.420%)	0/2674 (0.000%)	2/19180 (0.010%)	CGC v94,NCG 6.0
GMPS	c.G1984A	Nonsyn. SNV	p.V662I	NM_003875.3	Tolerated	Benign	Disease causing		Uncertain significance	22.2	A0237	1/238 (0.420%)	0/2674 (0.000%)	2/18790 (0.011%)	CGC v94,NCG 6.0
FAT4	c.C5035T	Nonsyn. SNV	p.R1679C	NM_001291285.1	Deleterious	Probably damaging	Disease causing		Uncertain significance	29	A0372	1/238 (0.420%)	0/2674 (0.000%)	2/18842 (0.011%)	CGC v94,Dietlein et al. (2020),NCG 6.0
CTNND2	c.C554T	Nonsyn. SNV	p.S185L	NM_001288715.1	Deleterious	Probably damaging	Disease causing		Uncertain significance	29.8	A0240	1/238 (0.420%)	0/2674 (0.000%)	2/8729 (0.023%)	CGC v94,Dietlein et al. (2020),NCG 6.0
DROSHA	c.T2111C	Nonsyn. SNV	p.I704T	NM_001100412.2	Deleterious	Benign	Disease causing		Uncertain significance	24.1	A0103	1/238 (0.420%)	0/2674 (0.000%)	2/18840 (0.011%)	CGC v94,NCG 6.0
ADGRV1	c.A8818G	Nonsyn. SNV	p.R2940G	NM_032119.4	Deleterious	Benign	Disease causing		Uncertain significance	28.9	A0324	1/238 (0.420%)	0/2674 (0.000%)	2/18816 (0.011%)	Dietlein et al. (2020),NCG 6.0
CSF1R	c.T704G	Nonsyn. SNV	p.V235G	NM_001288705.2	Deleterious	Probably damaging	Polymorphism		Uncertain significance	23	A0219	1/238 (0.420%)	0/2674 (0.000%)	2/19247 (0.010%)	CGC v94,NCG 6.0
PDGFRB	c.G1502A	Nonsyn. SNV	p.R501Q	NM_001355016.2	Tolerated	Probably damaging	Disease causing		Uncertain significance	35	A0217	1/238 (0.420%)	0/2674 (0.000%)	2/19252 (0.010%)	CGC v94,NCG 6.0
PDGFRB	c.C1117T	Nonsyn. SNV	p.R373C	NM_001355016.2	Tolerated	Probably damaging	Disease causing		Uncertain significance	28.1	A0619	1/238 (0.420%)	0/2674 (0.000%)	2/19136 (0.010%)	CGC v94,NCG 6.0
MACC1	c.C556T	Nonsyn. SNV	p.R186C	NM_182762.4	Deleterious	Probably damaging	Disease causing		Uncertain significance	29.5	A0120	1/238 (0.420%)	0/2674 (0.000%)	2/19220 (0.010%)	CGC v94,NCG 6.0
EZH2	c.A670G	Nonsyn. SNV	p.N224D	NM_152998.3	Tolerated	Probably damaging	Disease causing		Likely pathogenic	24.7	A0226	1/238 (0.420%)	0/2674 (0.000%)	2/18689 (0.011%)	Bailey et al. (2018),CGC v94,Dietlein et al. (2020),NCG 6.0
ANK1	c.G1294A	Nonsyn. SNV	p.V432I	NM_000037.4	Tolerated	Benign	Disease causing		Uncertain significance	23.8	A0159	1/238 (0.420%)	0/2674 (0.000%)	2/12596 (0.016%)	CGC v94,NCG 6.0
NDRG1	c.G196A	Nonsyn. SNV	p.G66S	NM_001135242.2	Deleterious	Probably damaging	Disease causing	Uncertain significance	Uncertain significance	35	A0270	1/238 (0.420%)	0/2674 (0.000%)	2/19252 (0.010%)	CGC v94,NCG 6.0
NUP214	c.C2573A	Nonsyn. SNV	p.T858N	NM_001318325.2	Tolerated	Probably damaging	Disease causing		Uncertain significance	28.2	A0643	1/238 (0.420%)	0/2674 (0.000%)	2/19250 (0.010%)	CGC v94,NCG 6.0
FGFR2	c.C749T	Nonsyn. SNV	p.A250V	NM_001144914.1	Tolerated	Benign	Disease causing		Uncertain significance	23	A0082	1/238 (0.420%)	0/2674 (0.000%)	2/19242 (0.010%)	Bailey et al. (2018),CGC v94,Dietlein et al. (2020),NCG 6.0
FAT3	c.G12490T	Nonsyn. SNV	p.V4164F	NM_001008781.2	Tolerated	Possibly damaging	Disease causing		Uncertain significance	23.9	A0401	1/238 (0.420%)	0/2674 (0.000%)	2/18806 (0.011%)	CGC v94,Dietlein et al. (2020),NCG 6.0
KMT2D	c.G2887A	Nonsyn. SNV	p.A963T	NM_003482.3	Deleterious	Benign	Polymorphism		Uncertain significance	23.3	A0171	1/238 (0.420%)	0/2674 (0.000%)	2/18822 (0.011%)	Bailey et al. (2018),CGC v94,Dietlein et al. (2020),NCG 6.0
PRPF40B	c.C928G	Nonsyn. SNV	p.R310G	NM_001363607.1	Deleterious	Probably damaging	Disease causing		Uncertain significance	32	A0121	1/238 (0.420%)	0/2674 (0.000%)	2/19252 (0.010%)	CGC v94,NCG 6.0
PTPRB	c.G1316A	Nonsyn. SNV	p.R439Q	NM_001206971.3	Deleterious	Probably damaging	Disease causing		Uncertain significance	34	A0574	1/238 (0.420%)	0/2674 (0.000%)	2/18843 (0.011%)	CGC v94,NCG 6.0
TBX3	c.C11T	Nonsyn. SNV	p.S4F	NM_005996.4	Tolerated	Possibly damaging	Disease causing		Uncertain significance	22.3	A0260	1/238 (0.420%)	0/2674 (0.000%)	2/19144 (0.010%)	Bailey et al. (2018),CGC v94,Dietlein et al. (2020),NCG 6.0
SETD1B	c.C4372T	Nonsyn. SNV	p.R1458C	NM_001353345.1	Deleterious		Disease causing		Uncertain significance	20.4	A0220	1/238 (0.420%)	0/2674 (0.000%)	2/11946 (0.017%)	CGC v94,Dietlein et al. (2020),NCG 6.0
ZCCHC8	c.G1108A	Nonsyn. SNV	p.D370N	NM_001350935.2	Deleterious	Probably damaging	Disease causing		Uncertain significance	23.7	A0372	1/238 (0.420%)	0/2674 (0.000%)	2/18831 (0.011%)	CGC v94,NCG 6.0
NBEA	c.C3952T	Nonsyn. SNV	p.R1318C	NM_015678.4	Deleterious	Probably damaging	Disease causing		Uncertain significance	35	A0057	1/238 (0.420%)	0/2674 (0.000%)	2/18538 (0.011%)	CGC v94,Dietlein et al. (2020),NCG 6.0
RB1	c.A1280C	Nonsyn. SNV	p.K427T	NM_000321.2	Tolerated	Possibly damaging	Disease causing		Uncertain significance	22.7	A0334	1/238 (0.420%)	0/2674 (0.000%)	2/19214 (0.010%)	Bailey et al. (2018),CGC v94,Dietlein et al. (2020),NCG 6.0,Rahman (2014)
BIVM-ERCC5;ERCC5	c.T931C	Nonsyn. SNV	p.S311P	NM_000123.3	Tolerated	Probably damaging	Disease causing		Uncertain significance	25.1	A0146	1/238 (0.420%)	0/2674 (0.000%)	2/19250 (0.010%)	CGC v94,Rahman (2014)
BIVM-ERCC5;ERCC5	c.T931C	Nonsyn. SNV	p.S311P	NM_000123.3	Tolerated	Probably damaging	Disease causing		Uncertain significance	25.1	A0146	1/238 (0.420%)	0/2674 (0.000%)	2/19250 (0.010%)	CGC v94,Rahman (2014)
ARHGAP5	c.A251G	Nonsyn. SNV	p.D84G	NM_001030055.2	Deleterious	Probably damaging	Disease causing		Uncertain significance	23.9	A0076N1	1/238 (0.420%)	0/2674 (0.000%)	2/19248 (0.010%)	CGC v94,Dietlein et al. (2020),NCG 6.0
ARHGAP5	c.C3172G	Nonsyn. SNV	p.L1058V	NM_001030055.2	Deleterious	Possibly damaging	Disease causing		Uncertain significance	22	A0139	1/238 (0.420%)	0/2674 (0.000%)	2/19214 (0.010%)	CGC v94,Dietlein et al. (2020),NCG 6.0
MAX	c.C287T	Nonsyn. SNV	p.A96V	NM_145112.3	Tolerated	Benign	Disease causing	Uncertain significance	Uncertain significance	22.1	A0696	1/238 (0.420%)	0/2674 (0.000%)	2/19249 (0.010%)	Bailey et al. (2018),CGC v94,NCG 6.0,Rahman (2014)
MGA	c.C4568T	Nonsyn. SNV	p.P1523L	NM_001080541.2	Tolerated		Disease causing		Uncertain significance	23.6	A0061	1/238 (0.420%)	0/2674 (0.000%)	2/18828 (0.011%)	Bailey et al. (2018),Dietlein et al. (2020),NCG 6.0
POLG	c.C3139T	Nonsyn. SNV	p.R1047W	NM_001126131.2	Deleterious	Probably damaging	Disease causing	Conflicting interpretations of pathogenicity	Uncertain significance	34	A0101	1/238 (0.420%)	0/2674 (0.000%)	2/19248 (0.010%)	CGC v94,NCG 6.0
MYH11	c.G5596A	Nonsyn. SNV	p.E1866K	NM_002474.3	Deleterious	Possibly damaging	Disease causing	Uncertain significance	Uncertain significance	35	A0579	1/238 (0.420%)	0/2674 (0.000%)	2/19246 (0.010%)	CGC v94,NCG 6.0
MYH11	c.G2426A	Nonsyn. SNV	p.R809K	NM_002474.3	Tolerated	Benign	Disease causing		Uncertain significance	22.6	A0497	1/238 (0.420%)	0/2674 (0.000%)	2/19238 (0.010%)	CGC v94,NCG 6.0
RBBP6	c.G1631A	Nonsyn. SNV	p.R544K	NM_006910.5	Deleterious	Probably damaging	Disease causing		Uncertain significance	25.9	A0201	1/238 (0.420%)	0/2674 (0.000%)	2/19250 (0.010%)	Dietlein et al. (2020),NCG 6.0
RBBP6	c.G4358A	Nonsyn. SNV	p.R1453H	NM_018703.4	Deleterious	Probably damaging	Disease causing		Uncertain significance	24.7	A0574	1/238 (0.420%)	0/2674 (0.000%)	2/19219 (0.010%)	Dietlein et al. (2020),NCG 6.0
CBFA2T3	c.C710G	Nonsyn. SNV	p.P237R	NM_175931.3	Deleterious	Possibly damaging	Disease causing		Uncertain significance	25.4	A0061	1/238 (0.420%)	0/2674 (0.000%)	2/19058 (0.010%)	CGC v94,NCG 6.0
POLRMT	c.G3569A	Nonsyn. SNV	p.R1190Q	NM_005035.4		Possibly damaging	Polymorphism		Uncertain significance	23.3	A0161	1/238 (0.420%)	0/2674 (0.000%)	2/19126 (0.010%)	Bailey et al. (2018),NCG 6.0
DOT1L	c.C2920T	Nonsyn. SNV	p.L974F	NM_032482.3	Deleterious	Possibly damaging	Polymorphism		Uncertain significance	23.5	A0579	1/238 (0.420%)	0/2674 (0.000%)	2/18828 (0.011%)	Dietlein et al. (2020),NCG 6.0
JAK3	c.A1196G	Nonsyn. SNV	p.Y399C	NM_000215.3	Deleterious	Probably damaging	Disease causing		Uncertain significance	25.4	A0465	1/238 (0.420%)	0/2674 (0.000%)	2/19250 (0.010%)	Bailey et al. (2018),CGC v94,NCG 6.0
JAK3	c.G970A	Nonsyn. SNV	p.D324N	NM_000215.3	Deleterious	Probably damaging	Disease causing		Uncertain significance	32	A0069	1/238 (0.420%)	0/2674 (0.000%)	2/19239 (0.010%)	Bailey et al. (2018),CGC v94,NCG 6.0
ERF	c.G311A	Nonsyn. SNV	p.R104H	NM_001301035.1	Tolerated	Benign	Disease causing		Uncertain significance	24.9	A0215	1/238 (0.420%)	0/2674 (0.000%)	2/19244 (0.010%)	Dietlein et al. (2020),NCG 6.0
PTPRT	c.G1616A	Nonsyn. SNV	p.R539K	NM_007050.6	Tolerated	Benign	Disease causing		Uncertain significance	21.8	A0108	1/238 (0.420%)	0/2674 (0.000%)	2/18843 (0.011%)	CGC v94,NCG 6.0
SALL4	c.C1677A	Nonsyn. SNV	p.D559E	NM_020436.5	Tolerated	Possibly damaging	Disease causing		Uncertain significance	23.4	A0093	1/238 (0.420%)	0/2674 (0.000%)	2/19248 (0.010%)	CGC v94,NCG 6.0
BCR	c.C1286T	Nonsyn. SNV	p.S429L	NM_004327.4	Deleterious	Benign	Polymorphism		Uncertain significance	23.1	A0341	1/238 (0.420%)	0/2674 (0.000%)	2/19212 (0.010%)	CGC v94,NCG 6.0
MSN	c.C222A	Nonsyn. SNV	p.S74R	NM_002444.3	Tolerated	Possibly damaging	Disease causing		Uncertain significance	22.9	A0475	1/238 (0.420%)	0/2674 (0.000%)	2/14298 (0.014%)	CGC v94,NCG 6.0
DNMT3A	c.C112T	Nonsyn. SNV	p.R38C	NM_001320892.2	Deleterious	Probably damaging	Disease causing		Uncertain significance	27	A0217	1/238 (0.420%)	0/2674 (0.000%)	3/19190 (0.016%)	Bailey et al. (2018),CGC v94,Dietlein et al. (2020),NCG 6.0
COL3A1	c.G1129A	Nonsyn. SNV	p.A377T	NM_000090.3	Tolerated	Possibly damaging	Disease causing	Uncertain significance	Uncertain significance	23.6	A0324	1/238 (0.420%)	0/2674 (0.000%)	3/13080 (0.023%)	CGC v94,NCG 6.0
FAT4	c.C11405T	Nonsyn. SNV	p.S3802F	NM_001291285.1	Tolerated	Possibly damaging	Disease causing	Benign	Likely benign	24.6	A0086	1/238 (0.420%)	0/2674 (0.000%)	3/19228 (0.016%)	CGC v94,Dietlein et al. (2020),NCG 6.0
BCLAF1	c.A1267C	Nonsyn. SNV	p.T423P	NM_001077440.1	Deleterious	Probably damaging	Disease causing		Uncertain significance	23.2	A0115	1/238 (0.420%)	0/2674 (0.000%)	3/19248 (0.016%)	CGC v94,NCG 6.0
EZR	c.G1132A	Nonsyn. SNV	p.E378K	NM_003379.5	Tolerated	Possibly damaging	Disease causing		Uncertain significance	22.4	A0696	1/238 (0.420%)	0/2674 (0.000%)	3/19246 (0.016%)	CGC v94,NCG 6.0
MAP3K4	c.G2680A	Nonsyn. SNV	p.D894N	NM_001301072.1	Deleterious	Benign	Disease causing		Uncertain significance	22.4	A0201	1/238 (0.420%)	0/2674 (0.000%)	3/19250 (0.016%)	Bailey et al. (2018),NCG 6.0
HGF	c.G1450A	Nonsyn. SNV	p.V484I	NM_000601.6	Tolerated	Benign	Polymorphism		Uncertain significance	22.9	A0063	1/238 (0.420%)	0/2674 (0.000%)	3/19238 (0.016%)	Bailey et al. (2018),NCG 6.0
AKAP9	c.G11122A	Nonsyn. SNV	p.A3708T	NM_005751.4	Deleterious		Disease causing		Uncertain significance	33	A0400	1/238 (0.420%)	0/2674 (0.000%)	3/19250 (0.016%)	CGC v94,Dietlein et al. (2020),NCG 6.0
POT1	c.C1219G	Nonsyn. SNV	p.L407V	NM_001042594.1	Deleterious	Probably damaging	Disease causing	Uncertain significance	Uncertain significance	26.6	A0410	1/238 (0.420%)	0/2674 (0.000%)	3/18816 (0.016%)	CGC v94,Dietlein et al. (2020),NCG 6.0
ANK1	c.C3590T	Nonsyn. SNV	p.A1197V	NM_000037.4	Tolerated	Benign	Disease causing		Uncertain significance	23.5	A0121	1/238 (0.420%)	0/2674 (0.000%)	3/19252 (0.016%)	CGC v94,NCG 6.0
CSMD3	c.G299A	Nonsyn. SNV	p.R100Q	NM_001363185.1	Tolerated	Benign	Polymorphism		Uncertain significance	22.9	A0103	1/238 (0.420%)	0/2674 (0.000%)	3/19249 (0.016%)	CGC v94,NCG 6.0
WNK2	c.G6530A	Nonsyn. SNV	p.R2177Q	NM_006648.3	Tolerated	Probably damaging	Disease causing		Uncertain significance	23.3	A0464	1/238 (0.420%)	0/2674 (0.000%)	3/19248 (0.016%)	CGC v94,NCG 6.0
CNTRL	c.T3140C	Nonsyn. SNV	p.L1047S	NM_001330762.2	Deleterious	Probably damaging	Disease causing		Uncertain significance	27.7	A0574	1/238 (0.420%)	0/2674 (0.000%)	3/19246 (0.016%)	CGC v94,NCG 6.0
SPTAN1	c.T7307A	Nonsyn. SNV	p.L2436H	NM_001195532.2	Tolerated	Possibly damaging	Disease causing		Uncertain significance	22.7	A0065	1/238 (0.420%)	0/2674 (0.000%)	3/19248 (0.016%)	Bailey et al. (2018),Dietlein et al. (2020),NCG 6.0
TSC1	c.G1013A	Nonsyn. SNV	p.G338E	NM_001162427.2	Deleterious	Probably damaging	Disease causing	Uncertain significance	Uncertain significance	32	A0632	1/238 (0.420%)	0/2674 (0.000%)	3/19238 (0.016%)	Bailey et al. (2018),CGC v94,Dietlein et al. (2020),NCG 6.0,Rahman (2014)
NCOA4	c.A91G	Nonsyn. SNV	p.I31V	NM_001145262.1					Uncertain significance	24	A0219	1/238 (0.420%)	0/2674 (0.000%)	3/17673 (0.017%)	CGC v94,NCG 6.0
CHD4	c.A407T	Nonsyn. SNV	p.D136V	NM_001297553.2	Tolerated	Possibly damaging	Disease causing		Likely pathogenic	22.6	A0491	1/238 (0.420%)	0/2674 (0.000%)	3/19124 (0.016%)	Bailey et al. (2018),CGC v94,Dietlein et al. (2020),NCG 6.0
ATF7IP	c.G1405C	Nonsyn. SNV	p.E469Q	NM_001286514.2	Deleterious	Probably damaging	Disease causing		Uncertain significance	23.7	A0089	1/238 (0.420%)	0/2674 (0.000%)	3/18892 (0.016%)	Bailey et al. (2018),Dietlein et al. (2020),NCG 6.0
TBX3	c.C1412A	Nonsyn. SNV	p.A471E	NM_005996.4	Deleterious	Possibly damaging	Disease causing		Uncertain significance	29.3	A0591	1/238 (0.420%)	0/2654 (0.000%)	3/11738 (0.026%)	Bailey et al. (2018),CGC v94,Dietlein et al. (2020),NCG 6.0
BRCA2	c.G8851A	Nonsyn. SNV	p.A2951T	NM_000059.3	Deleterious		Disease causing	Benign	Likely benign	29.5	A0561	1/238 (0.420%)	0/2674 (0.000%)	3/19234 (0.016%)	Bailey et al. (2018),CGC v94,Dietlein et al. (2020),NCG 6.0,Rahman (2014)
RB1	c.C958G	Nonsyn. SNV	p.R320G	NM_000321.2	Deleterious	Benign	Disease causing	Uncertain significance	Uncertain significance	23.6	A0107	1/238 (0.420%)	0/2674 (0.000%)	3/19186 (0.016%)	Bailey et al. (2018),CGC v94,Dietlein et al. (2020),NCG 6.0,Rahman (2014)
NUTM1	c.C3439T	Nonsyn. SNV	p.R1147C	NM_001284293.1	Deleterious	Possibly damaging	Polymorphism		Uncertain significance	25.7	A0159	1/238 (0.420%)	0/2674 (0.000%)	3/19200 (0.016%)	CGC v94,NCG 6.0
BUB1B	c.A1922T	Nonsyn. SNV	p.E641V	NM_001211.5	Deleterious	Probably damaging	Disease causing	Uncertain significance	Uncertain significance	25.1	A0435	1/238 (0.420%)	0/2674 (0.000%)	3/19252 (0.016%)	CGC v94,NCG 6.0,Rahman (2014)
RNF213	c.C11997G	Nonsyn. SNV	p.I3999M	NM_001256071.3	Deleterious		Polymorphism		Uncertain significance	23.9	A0331	1/238 (0.420%)	0/2674 (0.000%)	3/19252 (0.016%)	CGC v94,NCG 6.0
DCC	c.T3359C	Nonsyn. SNV	p.I1120T	NM_005215.4	Deleterious	Probably damaging	Disease causing		Uncertain significance	23.3	A0262	1/238 (0.420%)	0/2674 (0.000%)	3/19245 (0.016%)	CGC v94,NCG 6.0
POLRMT	c.C2705T	Nonsyn. SNV	p.A902V	NM_005035.4		Probably damaging	Disease causing		Uncertain significance	27.3	A0150	1/238 (0.420%)	0/2674 (0.000%)	3/17794 (0.017%)	Bailey et al. (2018),NCG 6.0
BCL3	c.G8A	Nonsyn. SNV	p.R3Q	NM_005178.5	Deleterious	Probably damaging	Polymorphism		Uncertain significance	32	A0122	1/238 (0.420%)	0/1646 (0.000%)	3/2252 (0.133%)	CGC v94,NCG 6.0
CLTCL1	c.C1177T	Nonsyn. SNV	p.R393C	NM_001835.4	Deleterious	Probably damaging	Disease causing		Uncertain significance	32	A0068N1	1/238 (0.420%)	0/2674 (0.000%)	3/18833 (0.016%)	CGC v94,NCG 6.0
PLXNB2	c.A3752G	Nonsyn. SNV	p.K1251R	NM_012401.4	Deleterious	Possibly damaging	Disease causing		Uncertain significance	23.2	A0135	1/238 (0.420%)	0/2674 (0.000%)	3/18876 (0.016%)	Bailey et al. (2018),NCG 6.0
MUTYH	c.G335A	Nonsyn. SNV	p.R112Q	NM_001048171.1	Deleterious	Probably damaging	Disease causing	Uncertain significance	Uncertain significance	33	A0571	1/238 (0.420%)	0/2674 (0.000%)	4/19251 (0.021%)	CGC v94,NCG 6.0,Rahman (2014)
TP63	c.A1075G	Nonsyn. SNV	p.T359A	NM_001329146.2	Deleterious	Probably damaging	Disease causing		Uncertain significance	23.6	A0364	1/238 (0.420%)	0/2674 (0.000%)	4/19224 (0.021%)	CGC v94,NCG 6.0
FANCE	c.C274T	Nonsyn. SNV	p.R92W	NM_021922.2	Deleterious	Benign	Polymorphism	Conflicting interpretations of pathogenicity	Uncertain significance	23.4	A0219	1/238 (0.420%)	0/2674 (0.000%)	4/19250 (0.021%)	CGC v94,NCG 6.0
ELN	c.G1498C	Nonsyn. SNV	p.G500R	NM_001278913.2	Deleterious	Probably damaging	Polymorphism automatic	Benign	Benign	23.2	A0579	1/238 (0.420%)	0/2674 (0.000%)	4/19252 (0.021%)	CGC v94,NCG 6.0
ANK1	c.G2822A	Nonsyn. SNV	p.R941Q	NM_000037.4	Deleterious	Probably damaging	Disease causing		Uncertain significance	34	A0089	1/238 (0.420%)	0/2674 (0.000%)	4/19216 (0.021%)	CGC v94,NCG 6.0
ANK1	c.A77G	Nonsyn. SNV	p.D26G	NM_000037.4	Tolerated	Benign	Disease causing		Uncertain significance	25.2	A0097	1/238 (0.420%)	0/2674 (0.000%)	4/19251 (0.021%)	CGC v94,NCG 6.0
RECQL4	c.C3509T	Nonsyn. SNV	p.P1170L	NM_004260.3		Probably damaging		Uncertain significance	Uncertain significance	31	A0342	1/238 (0.420%)	0/2674 (0.000%)	4/18822 (0.021%)	CGC v94,Dietlein et al. (2020),NCG 6.0,Rahman (2014)
SPTAN1	c.G3968A	Nonsyn. SNV	p.R1323H	NM_001195532.2	Tolerated	Probably damaging	Disease causing		Uncertain significance	27.9	A0317	1/238 (0.420%)	0/2674 (0.000%)	4/19246 (0.021%)	Bailey et al. (2018),Dietlein et al. (2020),NCG 6.0
CARS	c.G1952A	Nonsyn. SNV	p.R651K	NM_001751.6	Tolerated	Benign	Disease causing		Uncertain significance	20.6	A0491	1/238 (0.420%)	0/2674 (0.000%)	4/19240 (0.021%)	CGC v94,NCG 6.0
NUMA1	c.G20A	Nonsyn. SNV	p.R7Q	NM_006185.3	Deleterious	Probably damaging	Polymorphism		Uncertain significance	28.8	A0065	1/238 (0.420%)	0/2674 (0.000%)	4/19248 (0.021%)	CGC v94,NCG 6.0
KMT2A	c.A7010G	Nonsyn. SNV	p.Q2337R	NM_001197104.1	Deleterious	Possibly damaging	Disease causing		Uncertain significance	23.8	A0097	1/238 (0.420%)	0/2674 (0.000%)	4/19252 (0.021%)	Bailey et al. (2018),CGC v94,Dietlein et al. (2020),NCG 6.0
KCNJ5	c.A430G	Nonsyn. SNV	p.I144V	NM_000890.5	Tolerated	Possibly damaging	Disease causing	Conflicting interpretations of pathogenicity	Uncertain significance	20.3	A0167	1/238 (0.420%)	0/2674 (0.000%)	4/19251 (0.021%)	CGC v94,NCG 6.0
NCOR2	c.C6028T	Nonsyn. SNV	p.R2010W	NM_001077261.4	Deleterious		Disease causing		Uncertain significance	28.7	A0342	1/238 (0.420%)	0/2674 (0.000%)	4/18831 (0.021%)	CGC v94,Dietlein et al. (2020),NCG 6.0
NCOR2	c.C5413G	Nonsyn. SNV	p.L1805V	NM_001077261.4	Deleterious	Probably damaging	Disease causing		Uncertain significance	20.7	A0550	1/238 (0.420%)	0/2674 (0.000%)	4/18842 (0.021%)	CGC v94,Dietlein et al. (2020),NCG 6.0
ZMYM2	c.G460T	Nonsyn. SNV	p.D154Y	NM_001190965.3	Deleterious	Possibly damaging	Disease causing		Uncertain significance	25.7	A0108	1/238 (0.420%)	0/2674 (0.000%)	4/19228 (0.021%)	Bailey et al. (2018),CGC v94,NCG 6.0
BAZ1A	c.C743A	Nonsyn. SNV	p.T248K	NM_013448.3	Tolerated	Benign	Polymorphism		Uncertain significance	21.7	A0553	1/238 (0.420%)	0/2674 (0.000%)	4/19244 (0.021%)	CGC v94,NCG 6.0
TRIP11	c.A5533G	Nonsyn. SNV	p.T1845A	NM_001321851.1	Tolerated	Probably damaging	Disease causing		Uncertain significance	25.5	A0074	1/238 (0.420%)	0/2674 (0.000%)	4/19246 (0.021%)	CGC v94,NCG 6.0
KNL1	c.G3463A	Nonsyn. SNV	p.V1155I	NM_144508.5	Deleterious	Probably damaging	Polymorphism		Uncertain significance	23.9	A0217	1/238 (0.420%)	0/2674 (0.000%)	4/18838 (0.021%)	CGC v94,NCG 6.0
NUP93	c.C745T	Nonsyn. SNV	p.R249W	NM_001242795.2	Deleterious	Probably damaging	Disease causing		Uncertain significance	35	A0683	1/238 (0.420%)	0/2674 (0.000%)	4/19234 (0.021%)	Bailey et al. (2018),Dietlein et al. (2020),NCG 6.0
CDH1	c.C1118T	Nonsyn. SNV	p.P373L	NM_001317184.2	Deleterious	Probably damaging	Disease causing	Likely benign	Likely benign	31	A0061	1/238 (0.420%)	0/2674 (0.000%)	4/19250 (0.021%)	Bailey et al. (2018),CGC v94,Dietlein et al. (2020),NCG 6.0,Rahman (2014)
KANSL1	c.A880G	Nonsyn. SNV	p.I294V	NM_001193466.2	Deleterious		Disease causing		Uncertain significance	24.2	A0093	1/238 (0.420%)	0/2674 (0.000%)	4/19252 (0.021%)	Bailey et al. (2018),NCG 6.0
MLLT1	c.G469A	Nonsyn. SNV	p.D157N	NM_005934.4	Tolerated	Probably damaging	Disease causing		Uncertain significance	23.7	A0103	1/238 (0.420%)	0/2674 (0.000%)	4/18040 (0.022%)	CGC v94,NCG 6.0
ELL	c.G1844A	Nonsyn. SNV	p.R615Q	NM_006532.4	Tolerated	Benign	Disease causing		Uncertain significance	20.2	A0452	1/238 (0.420%)	0/2674 (0.000%)	4/19222 (0.021%)	CGC v94,NCG 6.0
CLTCL1	c.G2503A	Nonsyn. SNV	p.A835T	NM_001835.4	Tolerated	Benign	Disease causing		Uncertain significance	23.4	A0342	1/238 (0.420%)	0/2674 (0.000%)	4/18844 (0.021%)	CGC v94,NCG 6.0
APOB	c.A5768G	Nonsyn. SNV	p.H1923R	NM_000384.3	Deleterious		Disease causing	Benign/Likely benign	Likely benign	24.1	A0363	1/238 (0.420%)	0/2674 (0.000%)	5/19250 (0.026%)	Bailey et al. (2018),NCG 6.0
APOB	c.C1400G	Nonsyn. SNV	p.A467G	NM_000384.3	Deleterious		Disease causing	Uncertain significance	Uncertain significance	24.3	A0410	1/238 (0.420%)	0/2674 (0.000%)	5/19252 (0.026%)	Bailey et al. (2018),NCG 6.0
HOXD11	c.G229C	Nonsyn. SNV	p.G77R	NM_021192.3	Tolerated	Probably damaging	Disease causing		Uncertain significance	23.4	A0130	1/238 (0.420%)	0/2639 (0.000%)	5/5428 (0.092%)	CGC v94,NCG 6.0
PDGFRA	c.C248T	Nonsyn. SNV	p.T83M	NM_001347827.2	Deleterious	Probably damaging	Polymorphism	Uncertain significance	Uncertain significance	23.1	A0165	1/238 (0.420%)	0/2674 (0.000%)	5/19250 (0.026%)	Bailey et al. (2018),CGC v94,NCG 6.0,Rahman (2014)
FOXO3	c.C1427T	Nonsyn. SNV	p.S476L	NM_001455.4	Deleterious	Possibly damaging	Disease causing		Uncertain significance	23.4	A0125	1/238 (0.420%)	0/2674 (0.000%)	5/19088 (0.026%)	CGC v94,NCG 6.0
WRN	c.C610T	Nonsyn. SNV	p.P204S	NM_000553.5	Tolerated	Probably damaging	Disease causing	Uncertain significance	Uncertain significance	24.4	A0619	1/238 (0.420%)	0/2674 (0.000%)	5/19250 (0.026%)	CGC v94,NCG 6.0,Rahman (2014)
ANK1	c.T3581C	Nonsyn. SNV	p.L1194P	NM_000037.4	Deleterious	Probably damaging	Disease causing		Uncertain significance	31	A0061	1/238 (0.420%)	0/2674 (0.000%)	5/19250 (0.026%)	CGC v94,NCG 6.0
PGR	c.T341A	Nonsyn. SNV	p.V114D	NM_000926.4	Deleterious	Probably damaging	Disease causing		Uncertain significance	25.5	A0171	1/238 (0.420%)	0/2674 (0.000%)	5/19216 (0.026%)	Bailey et al. (2018),NCG 6.0
PTPRB	c.C3898T	Nonsyn. SNV	p.R1300W	NM_001206971.3	Deleterious	Probably damaging	Disease causing		Uncertain significance	29.6	A0591	1/238 (0.420%)	0/2674 (0.000%)	5/18832 (0.027%)	CGC v94,NCG 6.0
LATS2	c.G2863T	Nonsyn. SNV	p.A955S	NM_014572.3	Tolerated	Possibly damaging	Disease causing		Uncertain significance	24.5	A0334	1/238 (0.420%)	0/2674 (0.000%)	5/19238 (0.026%)	Bailey et al. (2018),CGC v94,Dietlein et al. (2020),NCG 6.0
PML	c.C2581T	Nonsyn. SNV	p.R861W	NM_033238.3	Deleterious	Possibly damaging	Polymorphism		Uncertain significance	22.5	A0546	1/238 (0.420%)	0/2674 (0.000%)	5/19138 (0.026%)	CGC v94,NCG 6.0
RNF43	c.G776A	Nonsyn. SNV	p.R259Q	NM_001305545.1	Deleterious	Possibly damaging	Polymorphism	Uncertain significance	Uncertain significance	22	A0285	1/238 (0.420%)	0/2674 (0.000%)	5/15976 (0.031%)	Bailey et al. (2018),CGC v94,Dietlein et al. (2020),NCG 6.0
CAMTA1	c.G892A	Nonsyn. SNV	p.G298S	NM_001349608.2	Deleterious	Probably damaging	Disease causing		Uncertain significance	28.5	A0275	1/238 (0.420%)	0/2674 (0.000%)	6/19248 (0.031%)	CGC v94,NCG 6.0
NOTCH2	c.C4000T	Nonsyn. SNV	p.P1334S	NM_024408.4	Deleterious	Benign	Disease causing		Uncertain significance	24.3	A0593	1/238 (0.420%)	0/2674 (0.000%)	6/18916 (0.032%)	Bailey et al. (2018),CGC v94,Dietlein et al. (2020),NCG 6.0
BIRC6	c.G10T	Nonsyn. SNV	p.G4C	NM_016252.3	Deleterious		Polymorphism		Uncertain significance	23.9	A0125	1/238 (0.420%)	0/2674 (0.000%)	6/9172 (0.065%)	CGC v94,Dietlein et al. (2020),NCG 6.0
LRP1B	c.G12970A	Nonsyn. SNV	p.V4324M	NM_018557.2	Tolerated	Probably damaging	Disease causing		Uncertain significance	24.4	A0121	1/238 (0.420%)	0/2674 (0.000%)	6/18830 (0.032%)	CGC v94,NCG 6.0
AKAP9	c.A616G	Nonsyn. SNV	p.I206V	NM_005751.4	Deleterious	Probably damaging	Disease causing		Uncertain significance	26.2	A0341	1/238 (0.420%)	0/2674 (0.000%)	6/19246 (0.031%)	CGC v94,Dietlein et al. (2020),NCG 6.0
EXT2	c.G956A	Nonsyn. SNV	p.C319Y	NM_000401.3	Deleterious	Probably damaging	Disease causing		Uncertain significance	27.9	A0643	1/238 (0.420%)	0/2674 (0.000%)	6/19248 (0.031%)	CGC v94,NCG 6.0,Rahman (2014)
BCL9L	c.A3214C	Nonsyn. SNV	p.T1072P	NM_182557.3	Tolerated	Benign	Disease causing		Uncertain significance	21.2	A0103	1/238 (0.420%)	0/2674 (0.000%)	6/19249 (0.031%)	CGC v94,NCG 6.0
CDK4	c.C806T	Nonsyn. SNV	p.A269V	NM_000075.4	Tolerated	Benign	Disease causing	Uncertain significance	Uncertain significance	23	A0161	1/238 (0.420%)	0/2674 (0.000%)	6/19252 (0.031%)	Bailey et al. (2018),CGC v94,Dietlein et al. (2020),NCG 6.0,Rahman (2014)
PTPRT	c.C3220A	Nonsyn. SNV	p.P1074T	NM_007050.6	Deleterious	Possibly damaging	Disease causing		Uncertain significance	24.4	A0201	1/238 (0.420%)	0/2674 (0.000%)	6/18834 (0.032%)	CGC v94,NCG 6.0
ERG	c.C749T	Nonsyn. SNV	p.T250M	NM_001136155.1	Deleterious	Probably damaging	Disease causing		Uncertain significance	29.2	A0438	1/238 (0.420%)	0/2674 (0.000%)	6/19250 (0.031%)	CGC v94,NCG 6.0
ADGRV1	c.C11387T	Nonsyn. SNV	p.T3796I	NM_032119.4	Tolerated	Benign	Polymorphism		Uncertain significance	25.2	A0122	1/238 (0.420%)	0/2674 (0.000%)	7/18828 (0.037%)	Dietlein et al. (2020),NCG 6.0
PIK3CG	c.G511A	Nonsyn. SNV	p.D171N	NM_001282426.2	Tolerated	Benign	Disease causing		Uncertain significance	20.4	A0553	1/238 (0.420%)	0/2674 (0.000%)	7/19156 (0.037%)	Bailey et al. (2018),NCG 6.0
A1CF	c.G277A	Nonsyn. SNV	p.G93S	NM_001370130.1	Deleterious	Probably damaging	Disease causing		Uncertain significance	33	A0553	1/238 (0.420%)	0/2674 (0.000%)	7/19168 (0.037%)	CGC v94,Dietlein et al. (2020),NCG 6.0
FGFR2	c.G1013A	Nonsyn. SNV	p.R338H	NM_001144914.1	Deleterious	Possibly damaging	Disease causing		Uncertain significance	27.4	A0281	1/238 (0.420%)	0/2674 (0.000%)	7/19234 (0.036%)	Bailey et al. (2018),CGC v94,Dietlein et al. (2020),NCG 6.0
BAZ2A	c.G5014A	Nonsyn. SNV	p.V1672I	NM_001300905.2	Tolerated	Benign	Disease causing		Uncertain significance	23.9	A0331	1/238 (0.420%)	0/2674 (0.000%)	7/18842 (0.037%)	Dietlein et al. (2020),NCG 6.0
BTG2	c.T422A	Nonsyn. SNV	p.V141E	NM_006763.3	Deleterious	Benign	Polymorphism		Uncertain significance	22.1	A0262	1/238 (0.420%)	0/2674 (0.000%)	8/19232 (0.042%)	Bailey et al. (2018),Dietlein et al. (2020),NCG 6.0
MLH1	c.A605T	Nonsyn. SNV	p.D202V	NM_001354629.1	Deleterious	Benign	Disease causing	Uncertain significance	Uncertain significance	28	A0324	1/238 (0.420%)	0/2674 (0.000%)	8/19248 (0.042%)	Bailey et al. (2018),CGC v94,NCG 6.0,Rahman (2014)
LIFR	c.A907G	Nonsyn. SNV	p.N303D	NM_001127671.2	Deleterious	Probably damaging	Disease causing		Uncertain significance	26.7	A0497	1/238 (0.420%)	0/2674 (0.000%)	8/19230 (0.042%)	CGC v94,NCG 6.0
ATM	c.A8246T	Nonsyn. SNV	p.K2749I	NM_000051.3	Deleterious	Probably damaging	Disease causing	Uncertain significance	Uncertain significance	32	A0696	1/238 (0.420%)	0/2674 (0.000%)	8/19218 (0.042%)	Bailey et al. (2018),CGC v94,Dietlein et al. (2020),NCG 6.0,Rahman (2014)
KLF5	c.G82A	Nonsyn. SNV	p.V28I	NM_001286818.1	Deleterious	Possibly damaging	Polymorphism		Uncertain significance	25.2	A0503	1/238 (0.420%)	0/2674 (0.000%)	8/19250 (0.042%)	Bailey et al. (2018),NCG 6.0
RNF213	c.T9547C	Nonsyn. SNV	p.W3183R	NM_001256071.3	Tolerated		Polymorphism		Uncertain significance	22.3	A0348	1/238 (0.420%)	0/2674 (0.000%)	8/19250 (0.042%)	CGC v94,NCG 6.0
FAT4	c.A11498G	Nonsyn. SNV	p.E3833G	NM_001291285.1	Deleterious	Probably damaging	Disease causing		Uncertain significance	27.2	A0229	1/238 (0.420%)	0/2674 (0.000%)	9/19222 (0.047%)	CGC v94,Dietlein et al. (2020),NCG 6.0
CTNND2	c.T2017A	Nonsyn. SNV	p.S673T	NM_001288716.1	Deleterious	Benign	Disease causing		Uncertain significance	23.8	A0171	1/238 (0.420%)	0/2674 (0.000%)	9/19251 (0.047%)	CGC v94,Dietlein et al. (2020),NCG 6.0
TNC	c.G3637A	Nonsyn. SNV	p.V1213I	NM_002160.4	Tolerated	Benign	Disease causing		Uncertain significance	22.6	A0219	1/238 (0.420%)	0/2674 (0.000%)	9/19244 (0.047%)	CGC v94,NCG 6.0
PRF1	c.T182C	Nonsyn. SNV	p.V61A	NM_001083116.3	Deleterious	Probably damaging	Disease causing		Uncertain significance	23.6	A0547	1/238 (0.420%)	0/2674 (0.000%)	9/19249 (0.047%)	CGC v94,NCG 6.0
TRRAP	c.T6361G	Nonsyn. SNV	p.W2121G	NM_003496.3	Deleterious	Benign	Disease causing		Uncertain significance	23.8	A0068N1	1/238 (0.420%)	0/2674 (0.000%)	10/19248 (0.052%)	CGC v94,NCG 6.0
PTPRD	c.C1732T	Nonsyn. SNV	p.R578C	NM_001171025.1	Tolerated	Probably damaging	Disease causing		Uncertain significance	29.1	A0201	1/238 (0.420%)	0/2674 (0.000%)	11/19248 (0.057%)	Bailey et al. (2018),CGC v94,NCG 6.0
LARP4B	c.G1577A	Nonsyn. SNV	p.S526N	NM_001351277.2	Tolerated	Benign	Disease causing		Uncertain significance	21.8	A0261	1/238 (0.420%)	0/2674 (0.000%)	11/19250 (0.057%)	CGC v94,Dietlein et al. (2020),NCG 6.0
EPHA2	c.G2683C	Nonsyn. SNV	p.V895L	NM_001329090.2	Deleterious	Possibly damaging	Disease causing		Uncertain significance	33	A0619	1/238 (0.420%)	0/2674 (0.000%)	12/19235 (0.062%)	Bailey et al. (2018),Dietlein et al. (2020),NCG 6.0
APOB	c.G13154A	Nonsyn. SNV	p.R4385H	NM_000384.3	Tolerated		Polymorphism	Conflicting interpretations of pathogenicity	Uncertain significance	22.1	A0216	1/238 (0.420%)	0/2674 (0.000%)	12/19248 (0.062%)	Bailey et al. (2018),NCG 6.0
KIAA1549	c.G2860C	Nonsyn. SNV	p.A954P	NM_001164665.2	Deleterious	Benign	Polymorphism		Uncertain significance	24.6	A0537	1/238 (0.420%)	0/2674 (0.000%)	12/18836 (0.064%)	CGC v94,NCG 6.0
CLTCL1	c.C3967T	Nonsyn. SNV	p.L1323F	NM_001835.4	Deleterious	Probably damaging	Disease causing		Uncertain significance	27.2	A0334	1/238 (0.420%)	0/2674 (0.000%)	12/18818 (0.064%)	CGC v94,NCG 6.0
CASP3	c.G530T	Nonsyn. SNV	p.S177I	NM_001354781.1	Deleterious	Possibly damaging	Disease causing		Uncertain significance	25.4	A0171	1/238 (0.420%)	0/2674 (0.000%)	14/19248 (0.073%)	CGC v94,NCG 6.0
UBR5	c.A5905T	Nonsyn. SNV	p.T1969S	NM_001282873.1	Tolerated	Possibly damaging	Disease causing		Uncertain significance	23.1	A0139	1/238 (0.420%)	0/2674 (0.000%)	14/19246 (0.073%)	CGC v94,Dietlein et al. (2020),NCG 6.0
TNC	c.G965A	Nonsyn. SNV	p.R322Q	NM_002160.4	Deleterious	Possibly damaging	Disease causing		Uncertain significance	25.2	A0074	1/238 (0.420%)	0/2674 (0.000%)	14/19250 (0.073%)	CGC v94,NCG 6.0
CARS	c.G871A	Nonsyn. SNV	p.V291I	NM_001751.6	Tolerated	Possibly damaging	Disease causing		Uncertain significance	23.6	A0225	1/238 (0.420%)	0/2674 (0.000%)	14/19248 (0.073%)	CGC v94,NCG 6.0
EPHA3	c.C1646T	Nonsyn. SNV	p.A549V	NM_005233.6	Tolerated	Benign	Disease causing		Uncertain significance	21.6	A0410	1/238 (0.420%)	0/2674 (0.000%)	15/19240 (0.078%)	Bailey et al. (2018),CGC v94,NCG 6.0
CCND3	c.C290T	Nonsyn. SNV	p.S97F	NM_001136125.2	Deleterious	Benign	Disease causing		Uncertain significance	23.8	A0219	1/238 (0.420%)	0/2674 (0.000%)	15/19252 (0.078%)	CGC v94,NCG 6.0
H3F3C	c.T221C	Nonsyn. SNV	p.I74T	NM_001013699.3		Benign	Disease causing		Uncertain significance	23.7	A0491	1/238 (0.420%)	0/2674 (0.000%)	15/19250 (0.078%)	Bailey et al. (2018),NCG 6.0
EPS15	c.A137G	Nonsyn. SNV	p.E46G	NM_001159969.2	Deleterious	Probably damaging	Disease causing		Uncertain significance	23.6	A0639	1/238 (0.420%)	0/2674 (0.000%)	16/19170 (0.083%)	CGC v94,NCG 6.0
KMT2D	c.T4682G	Nonsyn. SNV	p.V1561G	NM_003482.3	Tolerated	Benign	Disease causing		Uncertain significance	22.9	A0285	1/238 (0.420%)	0/2674 (0.000%)	16/18586 (0.086%)	Bailey et al. (2018),CGC v94,Dietlein et al. (2020),NCG 6.0
CLTCL1	c.G3351T	Nonsyn. SNV	p.Q1117H	NM_001835.4	Deleterious	Benign	Disease causing		Uncertain significance	23.5	A0248	1/238 (0.420%)	0/2674 (0.000%)	16/18578 (0.086%)	CGC v94,NCG 6.0
PCM1	c.G4403A	Nonsyn. SNV	p.R1468K	NM_001352647.2	Tolerated		Disease causing		Uncertain significance	31	A0082	1/238 (0.420%)	0/2674 (0.000%)	17/17928 (0.095%)	CGC v94,NCG 6.0
NUP98	c.A4684G	Nonsyn. SNV	p.M1562V	NM_001365129.2	Tolerated	Possibly damaging	Polymorphism		Uncertain significance	22.6	A0275	1/238 (0.420%)	0/2674 (0.000%)	17/19252 (0.088%)	CGC v94,NCG 6.0
NACA	c.G1505T	Nonsyn. SNV	p.R502M	NM_001113203.3	Deleterious	Possibly damaging	Polymorphism		Uncertain significance	22.6	A0121	1/238 (0.420%)	0/2674 (0.000%)	17/18842 (0.090%)	CGC v94,NCG 6.0
MSH3	c.T2731G	Nonsyn. SNV	p.L911V	NM_002439.5	Deleterious	Benign	Polymorphism	Uncertain significance	Likely benign	20.5	A0270	1/238 (0.420%)	0/2674 (0.000%)	19/19250 (0.099%)	Bailey et al. (2018),Dietlein et al. (2020),NCG 6.0
WRN	c.G3893T	Nonsyn. SNV	p.G1298V	NM_000553.5	Deleterious	Probably damaging	Disease causing	Uncertain significance	Uncertain significance	24.7	A0553	1/238 (0.420%)	0/2674 (0.000%)	23/19237 (0.120%)	CGC v94,NCG 6.0,Rahman (2014)
TLR4	c.G1543A	Nonsyn. SNV	p.G515S	NM_138557.3	Deleterious	Probably damaging	Disease causing		Uncertain significance	34	A0271	1/238 (0.420%)	0/2674 (0.000%)	24/19182 (0.125%)	Bailey et al. (2018),NCG 6.0
ALDH2	c.C524A	Nonsyn. SNV	p.A175D	NM_001204889.2	Deleterious	Probably damaging	Disease causing		Likely pathogenic	33	A0424	1/238 (0.420%)	0/2674 (0.000%)	31/19244 (0.161%)	CGC v94,NCG 6.0
FAT4	c.C9895T	Nonsyn. SNV	p.R3299C	NM_001291285.1	Deleterious	Probably damaging	Disease causing		Uncertain significance	31	A0561	1/238 (0.420%)	1/2674 (0.037%)	0/19218 (0.000%)	CGC v94,Dietlein et al. (2020),NCG 6.0
ADGRV1	c.C18390G	Nonsyn. SNV	p.H6130Q	NM_032119.4	Tolerated	Benign	Disease causing		Uncertain significance	23.8	A0553	1/238 (0.420%)	1/2674 (0.037%)	0/18151 (0.000%)	Dietlein et al. (2020),NCG 6.0
AFF4	c.A2224G	Nonsyn. SNV	p.K742E	NM_014423.4	Tolerated	Possibly damaging	Disease causing		Uncertain significance	22.9	A0619	1/238 (0.420%)	1/2674 (0.037%)	0/19220 (0.000%)	CGC v94,NCG 6.0
PCM1	c.G367C	Nonsyn. SNV	p.G123R	NM_001352647.2	Deleterious	Probably damaging	Disease causing		Uncertain significance	28.9	A0146	1/238 (0.420%)	1/2674 (0.037%)	0/18844 (0.000%)	CGC v94,NCG 6.0
KAT6A	c.G2600A	Nonsyn. SNV	p.R867H	NM_006766.5	Deleterious	Probably damaging	Disease causing		Uncertain significance	28.3	A0220	1/238 (0.420%)	1/2674 (0.037%)	0/19251 (0.000%)	CGC v94,NCG 6.0
RAD21	c.C1472T	Nonsyn. SNV	p.P491L	NM_006265.2	Tolerated	Benign	Disease causing		Uncertain significance	23	A0696	1/238 (0.420%)	1/2674 (0.037%)	0/19205 (0.000%)	Bailey et al. (2018),CGC v94,Dietlein et al. (2020),NCG 6.0
FAT3	c.C1235T	Nonsyn. SNV	p.S412F	NM_001008781.2	Deleterious		Polymorphism automatic		Benign	22.8	A0086	1/238 (0.420%)	1/2674 (0.037%)	0/18816 (0.000%)	CGC v94,Dietlein et al. (2020),NCG 6.0
NIN	c.G1000A	Nonsyn. SNV	p.D334N	NM_016350.4	Deleterious	Probably damaging	Disease causing		Uncertain significance	26.4	A0456	1/238 (0.420%)	1/2674 (0.037%)	0/19238 (0.000%)	CGC v94,NCG 6.0
CALR	c.C1099T	Nonsyn. SNV	p.L367F	NM_004343.3	Tolerated	Benign	Polymorphism		Likely benign	22	A0146	1/238 (0.420%)	1/2674 (0.037%)	0/18717 (0.000%)	CGC v94,NCG 6.0
KMT2B	c.C1337G	Nonsyn. SNV	p.P446R	NM_014727.2	Deleterious	Probably damaging	Disease causing		Uncertain significance	22.1	A0683	1/238 (0.420%)	1/2674 (0.037%)	0/9778 (0.000%)	Bailey et al. (2018),NCG 6.0
LRP1B	c.G7289A	Nonsyn. SNV	p.R2430Q	NM_018557.2	Deleterious	Probably damaging	Disease causing		Uncertain significance	28.5	A0537	1/238 (0.420%)	1/2674 (0.037%)	1/19216 (0.005%)	CGC v94,NCG 6.0
RPN1	c.A656C	Nonsyn. SNV	p.E219A	NM_002950.4	Deleterious	Probably damaging	Disease causing		Uncertain significance	29.1	A0220	1/238 (0.420%)	1/2674 (0.037%)	1/19251 (0.005%)	CGC v94,NCG 6.0
MUC4	c.7273delG	Frameshift Deletion	p.A2425Lfs*579	NM_018406.7					Uncertain significance		A0108	1/238 (0.420%)	1/2674 (0.037%)	1/12488 (0.008%)	CGC v94,NCG 6.0
CTNND2	c.A2405G	Nonsyn. SNV	p.Q802R	NM_001288716.1	Deleterious	Possibly damaging	Disease causing		Uncertain significance	23.8	A0682	1/238 (0.420%)	1/2674 (0.037%)	1/19242 (0.005%)	CGC v94,Dietlein et al. (2020),NCG 6.0
ADGRV1	c.G8779A	Nonsyn. SNV	p.V2927I	NM_032119.4	Tolerated	Probably damaging	Disease causing	Uncertain significance	Uncertain significance	25	A0146	1/238 (0.420%)	1/2674 (0.037%)	1/18832 (0.005%)	Dietlein et al. (2020),NCG 6.0
EBF1	c.G1424T	Nonsyn. SNV	p.C475F	NM_001324109.2	Tolerated	Benign	Disease causing		Uncertain significance	23	A0225	1/238 (0.420%)	1/2674 (0.037%)	1/17182 (0.006%)	CGC v94,Dietlein et al. (2020),NCG 6.0
ARID1B	c.G2741A	Nonsyn. SNV	p.R914Q	NM_001363725.2	Deleterious	Probably damaging	Disease causing	Likely benign	Likely benign	33	A0240	1/238 (0.420%)	1/2674 (0.037%)	1/16416 (0.006%)	CGC v94,Dietlein et al. (2020),NCG 6.0
PIK3CG	c.C550T	Nonsyn. SNV	p.R184C	NM_001282426.2	Tolerated	Possibly damaging	Disease causing		Uncertain significance	25.7	A0139	1/238 (0.420%)	1/2674 (0.037%)	1/19141 (0.005%)	Bailey et al. (2018),NCG 6.0
KEL	c.C578T	Nonsyn. SNV	p.T193M	NM_000420.3	Deleterious	Probably damaging	Polymorphism	Benign	Likely benign	24.7	A0086	1/238 (0.420%)	1/2674 (0.037%)	1/19246 (0.005%)	Bailey et al. (2018),NCG 6.0
TNC	c.G2240A	Nonsyn. SNV	p.R747Q	NM_002160.4	Tolerated	Probably damaging	Disease causing		Uncertain significance	35	A0271	1/238 (0.420%)	1/2674 (0.037%)	1/19248 (0.005%)	CGC v94,NCG 6.0
TSC1	c.C1409T	Nonsyn. SNV	p.S470L	NM_001162427.2	Deleterious	Probably damaging	Disease causing	Uncertain significance	Uncertain significance	23.1	A0435	1/238 (0.420%)	1/2674 (0.037%)	1/19250 (0.005%)	Bailey et al. (2018),CGC v94,Dietlein et al. (2020),NCG 6.0,Rahman (2014)
NOTCH1	c.G6130A	Nonsyn. SNV	p.A2044T	NM_017617.5	Tolerated	Probably damaging	Disease causing	Uncertain significance	Uncertain significance	22.9	A0322	1/238 (0.420%)	1/2674 (0.037%)	1/18844 (0.005%)	Bailey et al. (2018),CGC v94,Dietlein et al. (2020),NCG 6.0
PRF1	c.C563T	Nonsyn. SNV	p.P188L	NM_001083116.3	Deleterious	Probably damaging	Disease causing	Uncertain significance	Uncertain significance	22.2	A0561	1/238 (0.420%)	1/2674 (0.037%)	1/19252 (0.005%)	CGC v94,NCG 6.0
FGFR2	c.C170T	Nonsyn. SNV	p.S57L	NM_001144913.1	Deleterious	Benign	Disease causing	Benign/Likely benign	Uncertain significance	22.4	A0579	1/238 (0.420%)	1/2674 (0.037%)	1/19252 (0.005%)	Bailey et al. (2018),CGC v94,Dietlein et al. (2020),NCG 6.0
DDX10	c.C163T	Nonsyn. SNV	p.R55C	NM_004398.4	Deleterious	Possibly damaging	Disease causing		Uncertain significance	33	A0342	1/238 (0.420%)	1/2674 (0.037%)	1/17350 (0.006%)	CGC v94,NCG 6.0
BCL9L	c.G2462A	Nonsyn. SNV	p.R821Q	NM_182557.3	Deleterious	Probably damaging	Disease causing		Uncertain significance	29.5	A0122	1/238 (0.420%)	1/2674 (0.037%)	1/19250 (0.005%)	CGC v94,NCG 6.0
PPFIBP1	c.G1718T	Nonsyn. SNV	p.R573I	NM_001198915.2	Deleterious	Probably damaging	Disease causing		Uncertain significance	33	A0546	1/238 (0.420%)	1/2674 (0.037%)	1/19249 (0.005%)	CGC v94,NCG 6.0
ALDH2	c.717delG	Frameshift Deletion	p.K242Rfs*122	NM_001204889.2					Likely pathogenic		A0271	1/238 (0.420%)	1/2674 (0.037%)	1/18341 (0.005%)	CGC v94,NCG 6.0
TPTE2	c.458_459insAC	Frameshift Insertion	p.S154Rfs*45	NM_001271850.1					Uncertain significance		A0372	1/238 (0.420%)	1/2674 (0.037%)	1/14699 (0.007%)	Dietlein et al. (2020),NCG 6.0
BAZ1A	c.G1759A	Nonsyn. SNV	p.A587T	NM_182648.2	Tolerated	Probably damaging	Disease causing		Uncertain significance	26.1	A0342	1/238 (0.420%)	1/2674 (0.037%)	1/18100 (0.006%)	CGC v94,NCG 6.0
RARA	c.G600T	Nonsyn. SNV	p.M200I	NM_001145302.3	Deleterious	Probably damaging	Disease causing		Likely pathogenic	28.3	A0146	1/238 (0.420%)	1/2674 (0.037%)	1/19251 (0.005%)	Bailey et al. (2018),CGC v94,NCG 6.0
DCC	c.A3128G	Nonsyn. SNV	p.K1043R	NM_005215.4	Deleterious	Benign	Disease causing		Uncertain significance	23.8	A0097	1/238 (0.420%)	1/2674 (0.037%)	1/19234 (0.005%)	CGC v94,NCG 6.0
DOT1L	c.G4327T	Nonsyn. SNV	p.G1443C	NM_032482.3	Deleterious	Probably damaging	Polymorphism		Likely benign	24.3	A0086	1/238 (0.420%)	1/2674 (0.037%)	1/16228 (0.006%)	Dietlein et al. (2020),NCG 6.0
SH3GL1	c.G319A	Nonsyn. SNV	p.E107K	NM_003025.4	Deleterious	Possibly damaging	Disease causing		Uncertain significance	27.9	A0063	1/238 (0.420%)	1/2674 (0.037%)	1/19250 (0.005%)	CGC v94,NCG 6.0
CEP89	c.C211G	Nonsyn. SNV	p.P71A	NM_032816.5	Tolerated	Probably damaging	Disease causing		Uncertain significance	22.5	A0240	1/238 (0.420%)	1/2674 (0.037%)	1/19245 (0.005%)	CGC v94,NCG 6.0
ZNRF3	c.G1129A	Nonsyn. SNV	p.A377T	NM_001206998.2	Tolerated	Probably damaging	Disease causing		Uncertain significance	22.9	A0215	1/238 (0.420%)	1/2674 (0.037%)	1/18839 (0.005%)	CGC v94,NCG 6.0
PDGFB	c.G338A	Nonsyn. SNV	p.R113H	NM_002608.4	Tolerated	Benign	Disease causing		Uncertain significance	24.8	A0561	1/238 (0.420%)	1/2674 (0.037%)	1/19101 (0.005%)	CGC v94,NCG 6.0
RGPD3	c.T40A	Nonsyn. SNV	p.S14T	NM_001144013.1	Deleterious	Possibly damaging	Polymorphism		Uncertain significance	22.9	A0401	1/238 (0.420%)	1/2674 (0.037%)	2/18872 (0.011%)	CGC v94,Dietlein et al. (2020),NCG 6.0
HIP1	c.T1423C	Nonsyn. SNV	p.Y475H	NM_001243198.3	Tolerated	Probably damaging	Disease causing		Uncertain significance	23.2	A0260	1/238 (0.420%)	1/2674 (0.037%)	2/19252 (0.010%)	CGC v94,NCG 6.0
NCOA2	c.A3854G	Nonsyn. SNV	p.N1285S	NM_001321711.2	Deleterious	Probably damaging	Disease causing		Uncertain significance	24.5	A0341	1/238 (0.420%)	1/2674 (0.037%)	2/18684 (0.011%)	CGC v94,NCG 6.0
CNTRL	c.C2138T	Nonsyn. SNV	p.P713L	NM_001330762.2	Deleterious	Probably damaging	Disease causing		Uncertain significance	26.4	A0546	1/238 (0.420%)	1/2674 (0.037%)	2/19250 (0.010%)	CGC v94,NCG 6.0
RET	c.G1132A	Nonsyn. SNV	p.E378K	NM_001355216.1	Tolerated	Possibly damaging	Disease causing	Conflicting interpretations of pathogenicity	Uncertain significance	22.5	A0571	1/238 (0.420%)	1/2674 (0.037%)	2/19240 (0.010%)	Bailey et al. (2018),CGC v94,Dietlein et al. (2020),NCG 6.0,Rahman (2014)
PICALM	c.C1114T	Nonsyn. SNV	p.P372S	NM_001008660.3	Tolerated	Benign	Disease causing		Uncertain significance	20.2	A0632	1/238 (0.420%)	1/2674 (0.037%)	2/19248 (0.010%)	CGC v94,NCG 6.0
AJUBA	c.G727A	Nonsyn. SNV	p.G243R	NM_001289097.2	Tolerated	Benign	Disease causing		Uncertain significance	26	A0348	1/238 (0.420%)	1/2674 (0.037%)	2/16913 (0.012%)	Bailey et al. (2018),Dietlein et al. (2020),NCG 6.0
ARHGAP5	c.T3152C	Nonsyn. SNV	p.V1051A	NM_001030055.2	Deleterious	Probably damaging	Disease causing		Uncertain significance	21.9	A0260	1/238 (0.420%)	1/2674 (0.037%)	2/19218 (0.010%)	CGC v94,Dietlein et al. (2020),NCG 6.0
CBFA2T3	c.G308C	Nonsyn. SNV	p.R103P	NM_005187.6	Tolerated	Possibly damaging	Disease causing		Benign	22.5	A0086	1/238 (0.420%)	1/2674 (0.037%)	2/19244 (0.010%)	CGC v94,NCG 6.0
CREB3L3	c.G1106A	Nonsyn. SNV	p.R369H	NM_001271995.2	Deleterious	Probably damaging	Disease causing		Uncertain significance	29.8	A0121	1/238 (0.420%)	1/2674 (0.037%)	2/19235 (0.010%)	Bailey et al. (2018),NCG 6.0
TMPRSS2	c.C582G	Nonsyn. SNV	p.I194M	NM_001135099.1	Tolerated	Benign	Disease causing		Uncertain significance	20.1	A0171	1/238 (0.420%)	1/2674 (0.037%)	2/19249 (0.010%)	CGC v94,NCG 6.0
ZNRF3	c.C113T	Nonsyn. SNV	p.P38L	NM_001206998.2	Tolerated		Disease causing		Uncertain significance	25.2	A0063	1/238 (0.420%)	1/2148 (0.047%)	2/1570 (0.127%)	CGC v94,NCG 6.0
NOTCH2	c.G5624A	Nonsyn. SNV	p.R1875Q	NM_024408.4	Deleterious	Probably damaging	Disease causing		Uncertain significance	34	A0547	1/238 (0.420%)	1/2674 (0.037%)	3/19252 (0.016%)	Bailey et al. (2018),CGC v94,Dietlein et al. (2020),NCG 6.0
BAP1	c.C1651T	Nonsyn. SNV	p.R551C	NM_004656.4	Deleterious	Probably damaging	Disease causing	Uncertain significance	Uncertain significance	31	A0080	1/238 (0.420%)	1/2674 (0.037%)	3/19252 (0.016%)	Bailey et al. (2018),CGC v94,Dietlein et al. (2020),NCG 6.0,Rahman (2014)
PDGFRB	c.C2663T	Nonsyn. SNV	p.S888F	NM_001355016.2	Tolerated	Probably damaging	Disease causing		Uncertain significance	24.5	A0161	1/238 (0.420%)	1/2674 (0.037%)	3/19241 (0.016%)	CGC v94,NCG 6.0
ABL1	c.C137T	Nonsyn. SNV	p.A46V	NM_005157.6	Tolerated	Benign	Disease causing		Uncertain significance	25.7	A0171	1/238 (0.420%)	1/2674 (0.037%)	3/19252 (0.016%)	Bailey et al. (2018),CGC v94,NCG 6.0
COL5A1	c.A526C	Nonsyn. SNV	p.N176H	NM_000093.4	Deleterious	Probably damaging	Disease causing	Conflicting interpretations of pathogenicity	Uncertain significance	25.4	A0219	1/238 (0.420%)	1/2674 (0.037%)	3/19244 (0.016%)	Bailey et al. (2018),NCG 6.0
TSHR	c.T647C	Nonsyn. SNV	p.I216T	NM_000369.3	Deleterious	Probably damaging	Disease causing		Uncertain significance	26.3	A0593	1/238 (0.420%)	1/2674 (0.037%)	3/19251 (0.016%)	CGC v94,NCG 6.0
SIN3A	c.G3426T	Nonsyn. SNV	p.Q1142H	NM_001145357.2	Tolerated	Possibly damaging	Disease causing		Uncertain significance	23.1	A0167	1/238 (0.420%)	1/2674 (0.037%)	3/19251 (0.016%)	Bailey et al. (2018),NCG 6.0
TSC2	c.C433T	Nonsyn. SNV	p.L145F	NM_001318831.1	Deleterious	Probably damaging	Disease causing	Conflicting interpretations of pathogenicity	Uncertain significance	24.9	A0115	1/238 (0.420%)	1/2674 (0.037%)	3/19252 (0.016%)	Bailey et al. (2018),CGC v94,Dietlein et al. (2020),NCG 6.0,Rahman (2014)
CREBBP	c.G5096A	Nonsyn. SNV	p.S1699N	NM_001079846.1	Tolerated	Benign	Disease causing		Uncertain significance	23.2	A0156	1/238 (0.420%)	1/2674 (0.037%)	3/19221 (0.016%)	Bailey et al. (2018),CGC v94,Dietlein et al. (2020),NCG 6.0
RNF43	c.C1264T	Nonsyn. SNV	p.H422Y	NM_001305545.1	Deleterious	Probably damaging	Disease causing		Uncertain significance	25.5	A0125	1/238 (0.420%)	1/2674 (0.037%)	3/19200 (0.016%)	Bailey et al. (2018),CGC v94,Dietlein et al. (2020),NCG 6.0
LIFR	c.A3217G	Nonsyn. SNV	p.K1073E	NM_001127671.2	Deleterious	Possibly damaging	Polymorphism		Uncertain significance	21.5	A0400	1/238 (0.420%)	1/2673 (0.037%)	4/19252 (0.021%)	CGC v94,NCG 6.0
WNK2	c.C4016T	Nonsyn. SNV	p.P1339L	NM_001282394.1	Deleterious	Probably damaging	Disease causing		Uncertain significance	21.4	A0574	1/238 (0.420%)	1/2674 (0.037%)	4/19139 (0.021%)	CGC v94,NCG 6.0
ARID2	c.C4142T	Nonsyn. SNV	p.T1381I	NM_001347839.1	Deleterious	Benign	Disease causing		Uncertain significance	23.4	A0290	1/238 (0.420%)	1/2674 (0.037%)	4/19193 (0.021%)	Bailey et al. (2018),CGC v94,Dietlein et al. (2020),NCG 6.0
POLE	c.G1282A	Nonsyn. SNV	p.A428T	NM_006231.3	Tolerated	Benign	Disease causing	Conflicting interpretations of pathogenicity	Uncertain significance	22.5	A0144	1/238 (0.420%)	1/2674 (0.037%)	4/19252 (0.021%)	Bailey et al. (2018),CGC v94,Dietlein et al. (2020),NCG 6.0,Rahman (2014)
POLE	c.A1007G	Nonsyn. SNV	p.N336S	NM_006231.3	Deleterious	Probably damaging	Disease causing	Benign/Likely benign	Likely benign	25.6	A0248	1/238 (0.420%)	1/2674 (0.037%)	4/19092 (0.021%)	Bailey et al. (2018),CGC v94,Dietlein et al. (2020),NCG 6.0,Rahman (2014)
PER1	c.C1964T	Nonsyn. SNV	p.S655F	NM_002616.3	Deleterious	Probably damaging	Disease causing		Uncertain significance	24.9	A0635	1/238 (0.420%)	1/2674 (0.037%)	4/19250 (0.021%)	CGC v94,NCG 6.0
ETV4	c.A437C	Nonsyn. SNV	p.E146A	NM_001261439.3	Deleterious	Possibly damaging	Disease causing		Uncertain significance	29.2	A0493	1/238 (0.420%)	1/2674 (0.037%)	4/19252 (0.021%)	CGC v94,NCG 6.0
BRIP1	c.A1G	Startloss	p.M1?	NM_032043.2	Deleterious	Probably damaging	Polymorphism	Uncertain significance	Uncertain significance	22.9	A0281	1/238 (0.420%)	1/2674 (0.037%)	4/19232 (0.021%)	CGC v94,NCG 6.0,Rahman (2014)
POLRMT	c.T3085C	Nonsyn. SNV	p.S1029P	NM_005035.4		Probably damaging	Disease causing		Uncertain significance	26.6	A0089	1/238 (0.420%)	1/2674 (0.037%)	4/19124 (0.021%)	Bailey et al. (2018),NCG 6.0
ITGAV	c.G1429A	Nonsyn. SNV	p.G477S	NM_001145000.3	Deleterious	Probably damaging	Disease causing		Uncertain significance	31	A0452	1/238 (0.420%)	1/2674 (0.037%)	5/18954 (0.026%)	CGC v94,NCG 6.0
POLQ	c.A6022G	Nonsyn. SNV	p.I2008V	NM_199420.4	Deleterious	Benign	Disease causing		Uncertain significance	20.9	A0056N1	1/238 (0.420%)	1/2674 (0.037%)	5/19242 (0.026%)	Bailey et al. (2018),CGC v94,Dietlein et al. (2020),NCG 6.0
PCM1	c.G904C	Nonsyn. SNV	p.A302P	NM_001352647.2	Deleterious	Probably damaging	Disease causing		Uncertain significance	27.9	A0216	1/238 (0.420%)	1/2674 (0.037%)	5/18784 (0.027%)	CGC v94,NCG 6.0
UBR5	c.A7807G	Nonsyn. SNV	p.I2603V	NM_001282873.1	Deleterious	Benign	Disease causing		Uncertain significance	24.8	A0334	1/238 (0.420%)	1/2674 (0.037%)	5/18858 (0.027%)	CGC v94,Dietlein et al. (2020),NCG 6.0
CNTRL	c.C1223T	Nonsyn. SNV	p.A408V	NM_007018.5	Deleterious	Benign	Disease causing		Uncertain significance	23.9	A0355	1/238 (0.420%)	1/2674 (0.037%)	5/18926 (0.026%)	CGC v94,NCG 6.0
TSC2	c.C110T	Nonsyn. SNV	p.P37L	NM_001318831.1	Deleterious	Probably damaging	Disease causing	Likely benign	Likely benign	25.5	A0546	1/238 (0.420%)	1/2674 (0.037%)	5/19250 (0.026%)	Bailey et al. (2018),CGC v94,Dietlein et al. (2020),NCG 6.0,Rahman (2014)
SOCS1	c.G547A	Nonsyn. SNV	p.V183M	NM_003745.1	Tolerated	Possibly damaging	Disease causing		Uncertain significance	24.5	A0057	1/238 (0.420%)	1/2674 (0.037%)	5/7000 (0.071%)	CGC v94,NCG 6.0
PLCG1	c.C2656T	Nonsyn. SNV	p.R886C	NM_002660.3	Tolerated	Probably damaging	Disease causing		Uncertain significance	32	A0493	1/238 (0.420%)	1/2674 (0.037%)	5/19215 (0.026%)	Bailey et al. (2018),CGC v94,NCG 6.0
PTPRD	c.C2672T	Nonsyn. SNV	p.S891L	NM_001171025.1	Tolerated	Benign	Disease causing		Uncertain significance	23.4	A0214	1/238 (0.420%)	1/2674 (0.037%)	6/19252 (0.031%)	Bailey et al. (2018),CGC v94,NCG 6.0
TCF12	c.A1279C	Nonsyn. SNV	p.T427P	NM_001306220.3	Tolerated	Benign	Polymorphism		Uncertain significance	22.2	A0400	1/238 (0.420%)	1/2674 (0.037%)	6/19250 (0.031%)	Bailey et al. (2018),CGC v94,Dietlein et al. (2020),NCG 6.0
PALB2	c.C1213G	Nonsyn. SNV	p.P405A	NM_024675.3	Deleterious	Probably damaging	Disease causing	Uncertain significance	Uncertain significance	25.5	A0133	1/238 (0.420%)	1/2674 (0.037%)	6/19248 (0.031%)	CGC v94,NCG 6.0,Rahman (2014)
GNAS	c.G41A	Nonsyn. SNV	p.R14H	NM_016592.4	Deleterious	Probably damaging	Polymorphism		Uncertain significance	29.6	A0201	1/238 (0.420%)	1/2674 (0.037%)	6/19076 (0.031%)	Bailey et al. (2018),CGC v94,Dietlein et al. (2020),NCG 6.0
MN1	c.T1220A	Nonsyn. SNV	p.F407Y	NM_002430.3	Deleterious	Probably damaging	Disease causing		Uncertain significance	25.6	A0171	1/238 (0.420%)	1/2674 (0.037%)	6/18453 (0.033%)	CGC v94,NCG 6.0
MUC1	c.T344C	Nonsyn. SNV	p.L115S	NM_001204295.1	Deleterious	Probably damaging	Disease causing		Uncertain significance	24.9	A0435	1/238 (0.420%)	1/2674 (0.037%)	7/19251 (0.036%)	CGC v94,NCG 6.0
CACNA1D	c.C2042T	Nonsyn. SNV	p.T681M	NM_001128839.3	Tolerated	Possibly damaging	Disease causing	Uncertain significance	Uncertain significance	26.6	A0146	1/238 (0.420%)	1/2674 (0.037%)	7/19250 (0.036%)	CGC v94,NCG 6.0
DAXX	c.G1093T	Nonsyn. SNV	p.D365Y	NM_001254717.1	Deleterious	Probably damaging	Disease causing		Uncertain significance	24.4	A0334	1/238 (0.420%)	1/2674 (0.037%)	7/19248 (0.036%)	CGC v94,NCG 6.0
SPTAN1	c.G4201T	Nonsyn. SNV	p.D1401Y	NM_001195532.2	Deleterious	Possibly damaging	Disease causing	Uncertain significance	Uncertain significance	27.2	A0146	1/238 (0.420%)	1/2674 (0.037%)	7/19245 (0.036%)	Bailey et al. (2018),Dietlein et al. (2020),NCG 6.0
COL5A1	c.C1831T	Nonsyn. SNV	p.R611W	NM_000093.4	Deleterious	Probably damaging	Disease causing	Uncertain significance	Uncertain significance	35	A0159	1/238 (0.420%)	1/2674 (0.037%)	7/19252 (0.036%)	Bailey et al. (2018),NCG 6.0
ERCC4	c.C41T	Nonsyn. SNV	p.P14L	NM_005236.2	Deleterious	Probably damaging	Disease causing	Uncertain significance	Uncertain significance	28.6	A0125	1/238 (0.420%)	1/2674 (0.037%)	7/19230 (0.036%)	CGC v94,NCG 6.0,Rahman (2014)
RNF213	c.C4421T	Nonsyn. SNV	p.S1474F	NM_001256071.3	Deleterious		Polymorphism		Uncertain significance	24.2	A0074	1/238 (0.420%)	1/2674 (0.037%)	7/12014 (0.058%)	CGC v94,NCG 6.0
EPS15	c.A635G	Nonsyn. SNV	p.Y212C	NM_001159969.2	Tolerated	Probably damaging	Disease causing		Uncertain significance	24.1	A0125	1/238 (0.420%)	1/2674 (0.037%)	8/19248 (0.042%)	CGC v94,NCG 6.0
NUP98	c.A2879C	Nonsyn. SNV	p.Q960P	NM_001365129.2	Tolerated	Benign	Disease causing		Uncertain significance	23.2	A0107	1/238 (0.420%)	1/2674 (0.037%)	8/19248 (0.042%)	CGC v94,NCG 6.0
MYH11	c.G3808A	Nonsyn. SNV	p.D1270N	NM_002474.3	Deleterious	Possibly damaging	Disease causing	Uncertain significance	Uncertain significance	33	A0594	1/238 (0.420%)	1/2674 (0.037%)	8/19250 (0.042%)	CGC v94,NCG 6.0
FUBP1	c.C460A	Nonsyn. SNV	p.P154T	NM_003902.4	Deleterious	Probably damaging	Disease causing		Uncertain significance	31	A0682	1/238 (0.420%)	1/2674 (0.037%)	9/19188 (0.047%)	Bailey et al. (2018),CGC v94,Dietlein et al. (2020),NCG 6.0
DDR2	c.C919T	Nonsyn. SNV	p.R307C	NM_001354982.2	Deleterious	Probably damaging	Disease causing	Uncertain significance	Uncertain significance	35	A0135	1/238 (0.420%)	1/2674 (0.037%)	9/19208 (0.047%)	CGC v94,NCG 6.0
PTPRC	c.T1630C	Nonsyn. SNV	p.S544P	NM_080921.3			Disease causing		Uncertain significance	28.5	A0537	1/238 (0.420%)	1/2674 (0.037%)	9/19106 (0.047%)	Bailey et al. (2018),CGC v94,Dietlein et al. (2020),NCG 6.0
SF3B1	c.C788T	Nonsyn. SNV	p.A263V	NM_012433.3	Tolerated	Benign	Disease causing		Uncertain significance	23.1	A0424	1/238 (0.420%)	1/2674 (0.037%)	9/19250 (0.047%)	Bailey et al. (2018),CGC v94,Dietlein et al. (2020),NCG 6.0
MUC4	c.G293A	Nonsyn. SNV	p.G98D	NM_138297.5	Deleterious	Probably damaging	Polymorphism		Uncertain significance	22.1	A0080	1/238 (0.420%)	1/2674 (0.037%)	9/19250 (0.047%)	CGC v94,NCG 6.0
TET2	c.C5594G	Nonsyn. SNV	p.A1865G	NM_001127208.2	Deleterious	Probably damaging	Disease causing		Uncertain significance	27.9	A0281	1/238 (0.420%)	1/2674 (0.037%)	9/12186 (0.074%)	Bailey et al. (2018),CGC v94,Dietlein et al. (2020),NCG 6.0
TET1	c.C5504T	Nonsyn. SNV	p.P1835L	NM_030625.3	Deleterious	Possibly damaging	Polymorphism		Uncertain significance	26.9	A0576	1/238 (0.420%)	1/2674 (0.037%)	9/19252 (0.047%)	CGC v94,NCG 6.0
BRCA2	c.C9106G	Nonsyn. SNV	p.Q3036E	NM_000059.3	Deleterious		Disease causing	Uncertain significance	Uncertain significance	26.2	A0682	1/238 (0.420%)	1/2674 (0.037%)	9/19068 (0.047%)	Bailey et al. (2018),CGC v94,Dietlein et al. (2020),NCG 6.0,Rahman (2014)
MYH11	c.A4717G	Nonsyn. SNV	p.K1573E	NM_002474.3	Deleterious	Probably damaging	Disease causing	Uncertain significance	Uncertain significance	26.4	A0532	1/238 (0.420%)	1/2674 (0.037%)	9/19252 (0.047%)	CGC v94,NCG 6.0
ZNF429	c.G1184A	Nonsyn. SNV	p.G395D	NM_001346916.2	Deleterious	Probably damaging	Polymorphism		Uncertain significance	24.5	A0408	1/238 (0.420%)	1/2674 (0.037%)	9/19056 (0.047%)	CGC v94,NCG 6.0
TFRC	c.C1340T	Nonsyn. SNV	p.T447M	NM_001313966.2	Deleterious	Probably damaging	Disease causing	Uncertain significance	Uncertain significance	27.5	A0348	1/238 (0.420%)	1/2674 (0.037%)	10/19252 (0.052%)	CGC v94,NCG 6.0
CDH9	c.G2344A	Nonsyn. SNV	p.G782R	NM_016279.4	Deleterious	Probably damaging	Disease causing		Uncertain significance	28.7	A0468	1/238 (0.420%)	1/2674 (0.037%)	10/19232 (0.052%)	Dietlein et al. (2020),NCG 6.0
MAP3K1	c.G3068A	Nonsyn. SNV	p.R1023H	NM_005921.2	Deleterious	Probably damaging	Disease causing		Uncertain significance	31	A0122	1/238 (0.420%)	1/2674 (0.037%)	10/18830 (0.053%)	Bailey et al. (2018),CGC v94,Dietlein et al. (2020),NCG 6.0
PTPN6	c.1796dupC	Frameshift Insertion	p.L601Pfs*44	NM_080549.3					Likely pathogenic		A0596	1/238 (0.420%)	1/2674 (0.037%)	10/12422 (0.081%)	CGC v94,NCG 6.0
SH3GL1	c.C580T	Nonsyn. SNV	p.R194C	NM_001199943.2	Deleterious	Probably damaging	Disease causing		Uncertain significance	32	A0435	1/238 (0.420%)	1/2674 (0.037%)	10/17828 (0.056%)	CGC v94,NCG 6.0
PTPRB	c.C3814A	Nonsyn. SNV	p.H1272N	NM_001206971.3	Deleterious	Probably damaging	Disease causing		Uncertain significance	28.8	A0063	1/238 (0.420%)	1/2674 (0.037%)	11/18820 (0.058%)	CGC v94,NCG 6.0
LRP1B	c.C7967T	Nonsyn. SNV	p.T2656I	NM_018557.2	Deleterious	Benign	Polymorphism		Uncertain significance	25.1	A0400	1/238 (0.420%)	1/2674 (0.037%)	12/19238 (0.062%)	CGC v94,NCG 6.0
PTPN13	c.A113C	Nonsyn. SNV	p.K38T	NM_006264.3	Deleterious	Probably damaging	Disease causing		Uncertain significance	24.6	A0127	1/238 (0.420%)	1/2674 (0.037%)	12/16162 (0.074%)	CGC v94,NCG 6.0
SPTAN1	c.G2648A	Nonsyn. SNV	p.R883Q	NM_001130438.3	Tolerated	Possibly damaging	Disease causing		Uncertain significance	23.6	A0342	1/238 (0.420%)	1/2674 (0.037%)	12/19250 (0.062%)	Bailey et al. (2018),Dietlein et al. (2020),NCG 6.0
CLTCL1	c.A4174C	Nonsyn. SNV	p.K1392Q	NM_001835.4	Deleterious	Probably damaging	Disease causing		Uncertain significance	23.6	A0271	1/238 (0.420%)	1/2674 (0.037%)	13/18841 (0.069%)	CGC v94,NCG 6.0
SH3GL1	c.C766T	Nonsyn. SNV	p.P256S	NM_001199943.2	Tolerated	Benign	Disease causing		Uncertain significance	23.1	A0435	1/238 (0.420%)	1/2674 (0.037%)	14/19092 (0.073%)	CGC v94,NCG 6.0
ADGRV1	c.A15701G	Nonsyn. SNV	p.K5234R	NM_032119.4	Tolerated	Benign	Polymorphism	Uncertain significance	Uncertain significance	22.8	A0107	1/238 (0.420%)	1/2674 (0.037%)	15/18840 (0.080%)	Dietlein et al. (2020),NCG 6.0
TNFAIP3	c.G1081A	Nonsyn. SNV	p.E361K	NM_001270507.2	Deleterious	Benign	Disease causing		Uncertain significance	23.6	A0550	1/238 (0.420%)	1/2674 (0.037%)	15/19252 (0.078%)	Bailey et al. (2018),CGC v94,Dietlein et al. (2020),NCG 6.0
NUMA1	c.C6188A	Nonsyn. SNV	p.S2063Y	NM_001286561.1	Deleterious	Probably damaging	Disease causing		Uncertain significance	26.5	A0161	1/238 (0.420%)	1/2674 (0.037%)	15/19226 (0.078%)	CGC v94,NCG 6.0
FAT3	c.C8239T	Nonsyn. SNV	p.R2747W	NM_001008781.2	Deleterious		Polymorphism		Uncertain significance	23	A0334	1/238 (0.420%)	1/2674 (0.037%)	15/18768 (0.080%)	CGC v94,Dietlein et al. (2020),NCG 6.0
CACNA1A	c.A4259G	Nonsyn. SNV	p.K1420R	NM_001127221.1	Tolerated		Disease causing	Likely benign	Uncertain significance	23.4	A0334	1/238 (0.420%)	1/2674 (0.037%)	15/18716 (0.080%)	Bailey et al. (2018),NCG 6.0
MUTYH	c.G38A	Stopgain	p.W13X	NM_001350650.1			Disease causing automatic	Pathogenic/Likely pathogenic	Pathogenic	37	A0065	1/238 (0.420%)	1/2674 (0.037%)	16/19246 (0.083%)	CGC v94,NCG 6.0,Rahman (2014)
LYL1	c.C208G	Nonsyn. SNV	p.P70A	NM_005583.5	Tolerated	Possibly damaging	Polymorphism		Uncertain significance	22	A0537	1/238 (0.420%)	1/2672 (0.037%)	16/13437 (0.119%)	CGC v94,NCG 6.0
A1CF	c.C151A	Nonsyn. SNV	p.P51T	NM_001370130.1	Tolerated	Possibly damaging	Disease causing		Uncertain significance	23.8	A0537	1/238 (0.420%)	1/2674 (0.037%)	17/19144 (0.089%)	CGC v94,Dietlein et al. (2020),NCG 6.0
ADGRV1	c.G929A	Nonsyn. SNV	p.G310E	NM_032119.4	Tolerated	Probably damaging	Disease causing	Uncertain significance	Uncertain significance	23.9	A0465	1/238 (0.420%)	1/2674 (0.037%)	18/18844 (0.096%)	Dietlein et al. (2020),NCG 6.0
FAT3	c.G12209A	Nonsyn. SNV	p.R4070Q	NM_001008781.2	Tolerated	Benign	Disease causing		Uncertain significance	22.3	A0248	1/238 (0.420%)	1/2674 (0.037%)	18/18840 (0.096%)	CGC v94,Dietlein et al. (2020),NCG 6.0
FSTL3	c.A134C	Nonsyn. SNV	p.E45A	NM_005860.3	Deleterious	Possibly damaging	Disease causing		Uncertain significance	21.6	A0532	1/238 (0.420%)	1/2674 (0.037%)	18/19226 (0.094%)	CGC v94,NCG 6.0
NEFH	c.G1405A	Nonsyn. SNV	p.E469K	NM_021076.4	Deleterious		Disease causing		Uncertain significance	24.2	A0093	1/238 (0.420%)	1/2674 (0.037%)	18/19192 (0.094%)	Dietlein et al. (2020),NCG 6.0
FAT3	c.T10244A	Nonsyn. SNV	p.L3415H	NM_001008781.2	Tolerated		Disease causing		Uncertain significance	31	A0076N1	1/238 (0.420%)	1/2674 (0.037%)	20/18842 (0.106%)	CGC v94,Dietlein et al. (2020),NCG 6.0
CD28	c.G184A	Nonsyn. SNV	p.A62T	NM_006139.4	Tolerated	Possibly damaging	Disease causing		Uncertain significance	23.9	A0248	1/238 (0.420%)	1/2674 (0.037%)	23/19252 (0.119%)	CGC v94,NCG 6.0
ROS1	c.C4774T	Nonsyn. SNV	p.R1592C	NM_002944.2	Deleterious	Probably damaging	Disease causing		Uncertain significance	34	A0497	1/238 (0.420%)	1/2674 (0.037%)	23/19238 (0.120%)	CGC v94,NCG 6.0
BMPR1A	c.G713A	Nonsyn. SNV	p.R238Q	NM_004329.2	Tolerated	Benign	Disease causing	Conflicting interpretations of pathogenicity	Uncertain significance	23.9	A0547	1/238 (0.420%)	1/2674 (0.037%)	23/19246 (0.120%)	CGC v94,NCG 6.0,Rahman (2014)
PER1	c.A869G	Nonsyn. SNV	p.D290G	NM_002616.3	Deleterious	Probably damaging	Disease causing		Uncertain significance	27.8	A0155	1/238 (0.420%)	1/2674 (0.037%)	23/19218 (0.120%)	CGC v94,NCG 6.0
BRCA1	c.C3307T	Nonsyn. SNV	p.P1103S	NM_007297.4	Deleterious	Probably damaging	Disease causing	Benign	Likely benign	26	A0150	1/238 (0.420%)	1/2674 (0.037%)	23/19250 (0.119%)	Bailey et al. (2018),CGC v94,Dietlein et al. (2020),NCG 6.0,Rahman (2014)
CSDE1	c.T1068G	Nonsyn. SNV	p.I356M	NM_001242893.2	Tolerated	Possibly damaging	Disease causing		Uncertain significance	23	A0217	1/238 (0.420%)	1/2674 (0.037%)	25/19248 (0.130%)	Bailey et al. (2018),NCG 6.0
KMT2C	c.C5861G	Nonsyn. SNV	p.S1954C	NM_170606.3	Deleterious	Probably damaging	Polymorphism	not provided	Uncertain significance	24.4	A0696	1/238 (0.420%)	1/2674 (0.037%)	28/19250 (0.145%)	Bailey et al. (2018),CGC v94,Dietlein et al. (2020),NCG 6.0
MYO5A	c.A2612T	Nonsyn. SNV	p.K871M	NM_000259.3	Deleterious	Probably damaging	Disease causing		Uncertain significance	31	A0081	1/238 (0.420%)	1/2674 (0.037%)	29/18782 (0.154%)	CGC v94,NCG 6.0
MAP3K1	c.C175T	Nonsyn. SNV	p.R59W	NM_005921.2	Deleterious	Probably damaging	Disease causing		Uncertain significance	34	A0063	1/238 (0.420%)	2/2634 (0.076%)	0/3462 (0.000%)	Bailey et al. (2018),CGC v94,Dietlein et al. (2020),NCG 6.0
FOXQ1	c.C18A	Nonsyn. SNV	p.F6L	NM_033260.4	Tolerated	Benign	Polymorphism		Uncertain significance	29.2	A0068N1	1/238 (0.420%)	2/2674 (0.075%)	0/2104 (0.000%)	Bailey et al. (2018),Dietlein et al. (2020)
TRRAP	c.G9691A	Nonsyn. SNV	p.V3231M	NM_003496.3	Tolerated	Possibly damaging	Disease causing		Uncertain significance	23.5	A0103	1/238 (0.420%)	2/2674 (0.075%)	0/19250 (0.000%)	CGC v94,NCG 6.0
IDH2	c.C676T	Nonsyn. SNV	p.R226W	NM_001290114.2	Deleterious	Probably damaging	Disease causing		Uncertain significance	29.3	A0240	1/238 (0.420%)	2/2674 (0.075%)	0/13113 (0.000%)	Bailey et al. (2018),CGC v94,Dietlein et al. (2020),NCG 6.0
ZFHX3	c.G8275A	Nonsyn. SNV	p.D2759N	NM_001164766.2	Deleterious	Possibly damaging	Disease causing		Uncertain significance	22.2	A0493	1/238 (0.420%)	2/2674 (0.075%)	0/19250 (0.000%)	Bailey et al. (2018),CGC v94,Dietlein et al. (2020),NCG 6.0
CACNA1D	c.1_2del	Startloss	p.M1?	NM_000720.4					Uncertain significance		A0150	1/238 (0.420%)	2/2674 (0.075%)	1/19182 (0.005%)	CGC v94,NCG 6.0
ROS1	c.C1699G	Nonsyn. SNV	p.L567V	NM_002944.2	Tolerated	Probably damaging	Disease causing		Uncertain significance	20.9	A0579	1/238 (0.420%)	2/2674 (0.075%)	1/19250 (0.005%)	CGC v94,NCG 6.0
SKI	c.G163C	Nonsyn. SNV	p.A55P	NM_003036.4	Tolerated	Benign	Polymorphism	Uncertain significance	Uncertain significance	23	A0215	1/238 (0.420%)	2/2670 (0.075%)	2/3180 (0.063%)	CGC v94,NCG 6.0
ELL	c.A1295T	Nonsyn. SNV	p.D432V	NM_006532.4	Tolerated	Probably damaging	Disease causing		Uncertain significance	25.9	A0144	1/238 (0.420%)	2/2674 (0.075%)	2/17564 (0.011%)	CGC v94,NCG 6.0
ARHGAP35	c.G2063A	Nonsyn. SNV	p.R688Q	NM_004491.5	Tolerated		Disease causing		Uncertain significance	23.3	A0155	1/238 (0.420%)	2/2674 (0.075%)	2/18513 (0.011%)	Bailey et al. (2018),Dietlein et al. (2020),NCG 6.0
BCL6	c.G1376A	Nonsyn. SNV	p.R459H	NM_001134738.1	Deleterious	Probably damaging	Disease causing		Uncertain significance	25.9	A0262	1/238 (0.420%)	2/2674 (0.075%)	3/18808 (0.016%)	CGC v94,NCG 6.0
MAP3K4	c.G3599A	Nonsyn. SNV	p.R1200Q	NM_001301072.1	Tolerated	Probably damaging	Disease causing		Uncertain significance	24.1	A0076N1	1/238 (0.420%)	2/2674 (0.075%)	3/19240 (0.016%)	Bailey et al. (2018),NCG 6.0
FLCN	c.G1644C	Nonsyn. SNV	p.K548N	NM_144997.7	Tolerated	Benign	Disease causing	Uncertain significance	Likely benign	20.2	A0127	1/238 (0.420%)	2/2674 (0.075%)	3/19252 (0.016%)	CGC v94,NCG 6.0,Rahman (2014)
AFF1	c.C532T	Nonsyn. SNV	p.R178W	NM_001313960.1	Tolerated	Benign	Polymorphism		Uncertain significance	20.3	A0101	1/238 (0.420%)	2/2674 (0.075%)	4/19142 (0.021%)	CGC v94,NCG 6.0
MACC1	c.C1145T	Nonsyn. SNV	p.P382L	NM_182762.4	Deleterious	Probably damaging	Disease causing		Uncertain significance	25.3	A0237	1/238 (0.420%)	2/2674 (0.075%)	4/19210 (0.021%)	CGC v94,NCG 6.0
BRD3	c.C1610T	Nonsyn. SNV	p.A537V	NM_007371.4	Tolerated	Benign	Disease causing		Uncertain significance	22.5	A0159	1/238 (0.420%)	2/2674 (0.075%)	4/17130 (0.023%)	CGC v94,NCG 6.0
KCNJ5	c.A536G	Nonsyn. SNV	p.N179S	NM_000890.5	Deleterious	Probably damaging	Disease causing	Uncertain significance	Uncertain significance	23.1	A0591	1/238 (0.420%)	2/2674 (0.075%)	4/19252 (0.021%)	CGC v94,NCG 6.0
SNX29	c.C1986G	Nonsyn. SNV	p.I662M	NM_032167.5	Tolerated		Polymorphism		Uncertain significance	24.3	A0130	1/238 (0.420%)	2/2674 (0.075%)	4/18502 (0.022%)	CGC v94,NCG 6.0
CD79B	c.C131T	Nonsyn. SNV	p.S44L	NM_000626.4	Tolerated	Probably damaging	Polymorphism	Uncertain significance	Uncertain significance	23.4	A0063	1/238 (0.420%)	2/2670 (0.075%)	4/19238 (0.021%)	Bailey et al. (2018),CGC v94,Dietlein et al. (2020),NCG 6.0
SH3GL1	c.C634T	Nonsyn. SNV	p.R212W	NM_001199943.2	Deleterious	Possibly damaging	Disease causing		Uncertain significance	23.6	A0152	1/238 (0.420%)	2/2674 (0.075%)	4/19248 (0.021%)	CGC v94,NCG 6.0
HLA-DRB1	c.118_122del	Frameshift Deletion	p.P40Efs*21	NM_002124.3					Uncertain significance		A0107	1/212 (0.472%)	2/2361 (0.085%)	5/6758 (0.074%)	Dietlein et al. (2020),NCG 6.0
AXIN1	c.C2243T	Nonsyn. SNV	p.P748L	NM_003502.4	Deleterious	Probably damaging	Disease causing		Uncertain significance	23.6	A0201	1/238 (0.420%)	2/2674 (0.075%)	5/16426 (0.030%)	Bailey et al. (2018),CGC v94,Dietlein et al. (2020),NCG 6.0
ZFHX3	c.C1207T	Nonsyn. SNV	p.L403F	NM_006885.4	Deleterious	Probably damaging	Disease causing		Uncertain significance	22.4	A0165	1/238 (0.420%)	2/2674 (0.075%)	5/18937 (0.026%)	Bailey et al. (2018),CGC v94,Dietlein et al. (2020),NCG 6.0
ARHGEF10L	c.G307A	Nonsyn. SNV	p.V103M	NM_001319838.1	Deleterious	Probably damaging	Disease causing		Uncertain significance	29.6	A0146	1/238 (0.420%)	2/2674 (0.075%)	6/19252 (0.031%)	CGC v94,NCG 6.0
MSH2	c.G2197A	Nonsyn. SNV	p.A733T	NM_000251.2	Deleterious	Probably damaging	Disease causing	Uncertain significance	Uncertain significance	31	A0561	1/238 (0.420%)	2/2674 (0.075%)	6/19252 (0.031%)	Bailey et al. (2018),CGC v94,NCG 6.0,Rahman (2014)
ATR	c.T6608C	Nonsyn. SNV	p.I2203T	NM_001354579.2	Tolerated	Benign	Disease causing	Uncertain significance	Uncertain significance	21	A0152	1/238 (0.420%)	2/2674 (0.075%)	6/19250 (0.031%)	Bailey et al. (2018),CGC v94,NCG 6.0
FGFR3	c.G1936A	Nonsyn. SNV	p.D646N	NM_022965.3	Deleterious	Benign	Disease causing		Uncertain significance	23.7	A0348	1/238 (0.420%)	2/2674 (0.075%)	6/17882 (0.034%)	Bailey et al. (2018),CGC v94,Dietlein et al. (2020),NCG 6.0
KIT	c.G2263A	Nonsyn. SNV	p.A755T	NM_000222.2	Tolerated	Benign	Disease causing	Conflicting interpretations of pathogenicity	Uncertain significance	23.3	A0341	1/238 (0.420%)	2/2674 (0.075%)	6/19240 (0.031%)	Bailey et al. (2018),CGC v94,Dietlein et al. (2020),NCG 6.0,Rahman (2014)
SPTAN1	c.6935_6936insTAAG	Stopgain	p.H2314*	NM_001195532.2					Uncertain significance		A0135	1/238 (0.420%)	2/2674 (0.075%)	6/19250 (0.031%)	Bailey et al. (2018),Dietlein et al. (2020),NCG 6.0
MUC1	c.C247T	Stopgain	p.R83X	NM_001044391.3	Deleterious		Disease causing automatic		Likely pathogenic	35	A0146	1/238 (0.420%)	2/2674 (0.075%)	7/19250 (0.036%)	CGC v94,NCG 6.0
MITF	c.G175A	Nonsyn. SNV	p.D59N	NM_000248.3	Tolerated	Possibly damaging	Disease causing		Uncertain significance	24.4	A0065	1/238 (0.420%)	2/2674 (0.075%)	7/19196 (0.036%)	CGC v94,NCG 6.0
POLQ	c.1130_1131insTCTGAATG	Frameshift Insertion	p.P378Lfs*6	NM_199420.4					Uncertain significance		A0082	1/238 (0.420%)	2/2674 (0.075%)	7/18358 (0.038%)	Bailey et al. (2018),CGC v94,Dietlein et al. (2020),NCG 6.0
ITK	c.G1343A	Nonsyn. SNV	p.R448H	NM_005546.3	Deleterious	Probably damaging	Disease causing	Uncertain significance	Uncertain significance	34	A0133	1/238 (0.420%)	2/2674 (0.075%)	7/19248 (0.036%)	CGC v94,NCG 6.0,Rahman (2014)
ATM	c.G2720T	Nonsyn. SNV	p.C907F	NM_000051.3	Tolerated	Possibly damaging	Disease causing	Uncertain significance	Uncertain significance	24.1	A0260	1/238 (0.420%)	2/2674 (0.075%)	7/19250 (0.036%)	Bailey et al. (2018),CGC v94,Dietlein et al. (2020),NCG 6.0,Rahman (2014)
KMT2A	c.C158T	Nonsyn. SNV	p.A53V	NM_001197104.1	Deleterious	Possibly damaging	Polymorphism	Benign/Likely benign	Likely benign	22.5	A0553	1/238 (0.420%)	2/1866 (0.107%)	7/1552 (0.451%)	Bailey et al. (2018),CGC v94,Dietlein et al. (2020),NCG 6.0
POLG	c.G2884A	Nonsyn. SNV	p.A962T	NM_001126131.2	Deleterious	Probably damaging	Disease causing	Uncertain significance	Uncertain significance	33	A0270	1/238 (0.420%)	2/2674 (0.075%)	7/19251 (0.036%)	CGC v94,NCG 6.0
POLD1	c.A3325C	Nonsyn. SNV	p.K1109Q	NM_001308632.1	Tolerated	Possibly damaging	Disease causing	Uncertain significance	Uncertain significance	24.4	A0456	1/238 (0.420%)	2/2674 (0.075%)	7/19074 (0.037%)	CGC v94,NCG 6.0,Rahman (2014)
ALK	c.C472A	Nonsyn. SNV	p.P158T	NM_004304.5	Deleterious	Benign	Disease causing	Uncertain significance	Uncertain significance	24.2	A0081	1/238 (0.420%)	2/2674 (0.075%)	8/19147 (0.042%)	Bailey et al. (2018),CGC v94,NCG 6.0,Rahman (2014)
EML4	c.C2584A	Nonsyn. SNV	p.P862T	NM_001145076.3	Deleterious	Benign	Polymorphism		Uncertain significance	23.6	A0103	1/238 (0.420%)	2/2674 (0.075%)	8/19236 (0.042%)	CGC v94,NCG 6.0
APC	c.G1708A	Nonsyn. SNV	p.V570I	NM_001127511.3	Tolerated	Possibly damaging	Disease causing	Uncertain significance	Uncertain significance	23.3	A0632	1/238 (0.420%)	2/2674 (0.075%)	8/19244 (0.042%)	Bailey et al. (2018),CGC v94,Dietlein et al. (2020),NCG 6.0,Rahman (2014)
RXRA	c.C152T	Nonsyn. SNV	p.S51L	NM_001291920.1	Tolerated	Benign	Disease causing		Uncertain significance	22.3	A0342	1/238 (0.420%)	2/2674 (0.075%)	8/19244 (0.042%)	Bailey et al. (2018),Dietlein et al. (2020),NCG 6.0
NUMA1	c.C844T	Nonsyn. SNV	p.R282C	NM_006185.3	Deleterious	Probably damaging	Polymorphism		Uncertain significance	27	A0061	1/238 (0.420%)	2/2674 (0.075%)	8/19245 (0.042%)	CGC v94,NCG 6.0
USP28	c.A1516G	Nonsyn. SNV	p.K506E	NM_001346268.2	Tolerated	Benign	Disease causing		Uncertain significance	22.2	A0594	1/238 (0.420%)	2/2674 (0.075%)	8/19250 (0.042%)	Dietlein et al. (2020),NCG 6.0
TP53BP1	c.C3899T	Nonsyn. SNV	p.S1300F	NM_001141979.3	Deleterious	Probably damaging	Disease causing		Uncertain significance	27.7	A0468	1/238 (0.420%)	2/2674 (0.075%)	8/19251 (0.042%)	Dietlein et al. (2020),NCG 6.0
BLM	c.C2603T	Nonsyn. SNV	p.P868L	NM_000057.4	Deleterious	Possibly damaging	Polymorphism automatic	Benign	Benign	34	A0219	1/238 (0.420%)	2/2674 (0.075%)	8/19242 (0.042%)	CGC v94,NCG 6.0,Rahman (2014)
CEP89	c.A977G	Nonsyn. SNV	p.N326S	NM_032816.5	Deleterious	Probably damaging	Disease causing		Uncertain significance	24	A0056N1	1/238 (0.420%)	2/2674 (0.075%)	8/17888 (0.045%)	CGC v94,NCG 6.0
ALK	c.G488A	Nonsyn. SNV	p.R163Q	NM_001353765.1	Tolerated	Benign	Disease causing	Conflicting interpretations of pathogenicity	Uncertain significance	23.5	A0056N1	1/238 (0.420%)	2/2674 (0.075%)	9/19250 (0.047%)	Bailey et al. (2018),CGC v94,NCG 6.0,Rahman (2014)
MB21D2	c.G34A	Nonsyn. SNV	p.A12T	NM_178496.4	Tolerated	Benign	Disease causing		Uncertain significance	21.1	A0465	1/238 (0.420%)	2/2673 (0.075%)	9/19232 (0.047%)	CGC v94,Dietlein et al. (2020),NCG 6.0
ABL1	c.G2291A	Nonsyn. SNV	p.R764Q	NM_005157.6	Deleterious	Probably damaging	Disease causing		Uncertain significance	33	A0139	1/238 (0.420%)	2/2674 (0.075%)	9/19231 (0.047%)	Bailey et al. (2018),CGC v94,NCG 6.0
ATR	c.C1394A	Nonsyn. SNV	p.A465E	NM_001184.4	Deleterious	Possibly damaging	Disease causing		Uncertain significance	24.1	A0342	1/238 (0.420%)	2/2674 (0.075%)	10/19250 (0.052%)	Bailey et al. (2018),CGC v94,NCG 6.0
NCOR2	c.C98T	Nonsyn. SNV	p.T33M	NM_001077261.4	Deleterious	Possibly damaging	Disease causing		Uncertain significance	23	A0452	1/238 (0.420%)	2/2674 (0.075%)	10/18806 (0.053%)	CGC v94,Dietlein et al. (2020),NCG 6.0
KNL1	c.G5137C	Nonsyn. SNV	p.E1713Q	NM_144508.5	Deleterious	Probably damaging	Disease causing		Uncertain significance	26.6	A0260	1/238 (0.420%)	2/2674 (0.075%)	10/18828 (0.053%)	CGC v94,NCG 6.0
RNF43	c.C311T	Nonsyn. SNV	p.P104L	NM_001305545.1	Deleterious	Possibly damaging	Polymorphism automatic		Benign	24	A0579	1/238 (0.420%)	2/2674 (0.075%)	10/17320 (0.058%)	Bailey et al. (2018),CGC v94,Dietlein et al. (2020),NCG 6.0
TCF3	c.G104A	Nonsyn. SNV	p.G35D	NM_001136139.4	Tolerated	Probably damaging	Polymorphism		Uncertain significance	23.3	A0532	1/238 (0.420%)	2/2674 (0.075%)	10/12430 (0.080%)	CGC v94,NCG 6.0
BTG2	c.A262T	Nonsyn. SNV	p.S88C	NM_006763.3	Deleterious	Probably damaging	Disease causing		Uncertain significance	24.6	A0491	1/238 (0.420%)	2/2674 (0.075%)	11/19244 (0.057%)	Bailey et al. (2018),Dietlein et al. (2020),NCG 6.0
TRRAP	c.C10775T	Nonsyn. SNV	p.T3592M	NM_003496.3	Deleterious	Probably damaging	Disease causing		Uncertain significance	28.3	A0260	1/238 (0.420%)	2/2674 (0.075%)	11/19248 (0.057%)	CGC v94,NCG 6.0
KANSL1	c.A311C	Nonsyn. SNV	p.K104T	NM_001193466.2	Deleterious		Disease causing	Benign	Benign	24.7	A0571	1/238 (0.420%)	2/2674 (0.075%)	11/19248 (0.057%)	Bailey et al. (2018),NCG 6.0
JAK3	c.G2660A	Nonsyn. SNV	p.R887H	NM_000215.3	Deleterious	Probably damaging	Disease causing	Uncertain significance	Uncertain significance	34	A0643	1/238 (0.420%)	2/2674 (0.075%)	11/19248 (0.057%)	Bailey et al. (2018),CGC v94,NCG 6.0
FBLN2	c.A1613G	Nonsyn. SNV	p.N538S	NM_001004019.2	Deleterious	Probably damaging	Disease causing		Uncertain significance	22.4	A0324	1/238 (0.420%)	2/2674 (0.075%)	12/18844 (0.064%)	CGC v94,NCG 6.0
PIK3CG	c.C2320A	Nonsyn. SNV	p.L774M	NM_001282426.2	Deleterious	Probably damaging	Disease causing		Uncertain significance	28.5	A0097	1/238 (0.420%)	2/2674 (0.075%)	12/19250 (0.062%)	Bailey et al. (2018),NCG 6.0
SOX17	c.C471A	Nonsyn. SNV	p.H157Q	NM_022454.4	Deleterious	Benign	Disease causing		Uncertain significance	24.3	A0363	1/238 (0.420%)	2/2674 (0.075%)	12/11732 (0.102%)	Bailey et al. (2018),Dietlein et al. (2020),NCG 6.0
ATM	c.C8071T	Nonsyn. SNV	p.R2691C	NM_000051.3	Deleterious	Probably damaging	Disease causing	Uncertain significance	Uncertain significance	35	A0355	1/238 (0.420%)	2/2674 (0.075%)	12/19232 (0.062%)	Bailey et al. (2018),CGC v94,Dietlein et al. (2020),NCG 6.0,Rahman (2014)
RNF213	c.G8740A	Nonsyn. SNV	p.A2914T	NM_001256071.3	Deleterious		Disease causing		Uncertain significance	26.1	A0553	1/238 (0.420%)	2/2674 (0.075%)	13/19248 (0.068%)	CGC v94,NCG 6.0
MN1	c.C1346G	Nonsyn. SNV	p.P449R	NM_002430.3	Deleterious	Probably damaging	Disease causing		Uncertain significance	25.1	A0290	1/238 (0.420%)	2/2674 (0.075%)	13/18608 (0.070%)	CGC v94,NCG 6.0
LRP1B	c.G2813A	Nonsyn. SNV	p.R938H	NM_018557.2	Deleterious	Benign	Disease causing		Uncertain significance	33	A0159	1/238 (0.420%)	2/2674 (0.075%)	14/19194 (0.073%)	CGC v94,NCG 6.0
PAX3	c.C564G	Nonsyn. SNV	p.I188M	NM_000438.6	Deleterious	Possibly damaging	Disease causing	Uncertain significance	Uncertain significance	24.2	A0248	1/238 (0.420%)	2/2674 (0.075%)	14/19252 (0.073%)	CGC v94,NCG 6.0
POLQ	c.G961A	Nonsyn. SNV	p.G321R	NM_199420.4	Deleterious	Benign	Disease causing		Uncertain significance	25.7	A0156	1/238 (0.420%)	2/2674 (0.075%)	14/18838 (0.074%)	Bailey et al. (2018),CGC v94,Dietlein et al. (2020),NCG 6.0
RUNX1	c.G949A	Nonsyn. SNV	p.D317N	NM_001001890.3	Tolerated	Probably damaging	Disease causing	Uncertain significance	Uncertain significance	22.8	A0120	1/238 (0.420%)	2/2674 (0.075%)	14/18434 (0.076%)	Bailey et al. (2018),CGC v94,Dietlein et al. (2020),NCG 6.0,Rahman (2014)
PTPRC	c.A1912T	Nonsyn. SNV	p.I638F	NM_080921.3			Disease causing	Uncertain significance	Uncertain significance	22.4	A0120	1/238 (0.420%)	2/2674 (0.075%)	15/18852 (0.080%)	Bailey et al. (2018),CGC v94,Dietlein et al. (2020),NCG 6.0
PTCH1	c.G3757T	Nonsyn. SNV	p.D1253Y	NM_001354918.1	Deleterious	Benign	Disease causing	Conflicting interpretations of pathogenicity	Uncertain significance	22.9	A0082	1/238 (0.420%)	2/2674 (0.075%)	15/19152 (0.078%)	Bailey et al. (2018),CGC v94,Dietlein et al. (2020),NCG 6.0,Rahman (2014)
NIN	c.A2858T	Nonsyn. SNV	p.E953V	NM_020921.3	Deleterious	Benign	Disease causing		Uncertain significance	20.8	A0317	1/238 (0.420%)	2/2674 (0.075%)	15/19252 (0.078%)	CGC v94,NCG 6.0
NF1	c.G2294A	Nonsyn. SNV	p.R765H	NM_000267.3	Deleterious	Possibly damaging	Disease causing	Conflicting interpretations of pathogenicity	Uncertain significance	34	A0475	1/238 (0.420%)	2/2673 (0.075%)	16/19244 (0.083%)	Bailey et al. (2018),CGC v94,Dietlein et al. (2020),NCG 6.0,Rahman (2014)
ARHGEF10L	c.G2792A	Nonsyn. SNV	p.R931H	NM_001319838.1	Deleterious	Probably damaging	Disease causing		Uncertain significance	33	A0322	1/238 (0.420%)	2/2674 (0.075%)	18/19020 (0.095%)	CGC v94,NCG 6.0
NIN	c.G3295A	Nonsyn. SNV	p.E1099K	NM_020921.3	Tolerated	Probably damaging	Disease causing		Uncertain significance	23.3	A0493	1/238 (0.420%)	2/2674 (0.075%)	19/19250 (0.099%)	CGC v94,NCG 6.0
FAT4	c.C13364T	Nonsyn. SNV	p.P4455L	NM_001291285.1	Deleterious	Possibly damaging	Disease causing		Uncertain significance	23.2	A0120	1/238 (0.420%)	2/2674 (0.075%)	20/19246 (0.104%)	CGC v94,Dietlein et al. (2020),NCG 6.0
CACNA1A	c.G6587A	Nonsyn. SNV	p.R2196Q	NM_001127221.1	Deleterious		Disease causing	Conflicting interpretations of pathogenicity	Uncertain significance	26.2	A0355	1/238 (0.420%)	2/2674 (0.075%)	20/12168 (0.164%)	Bailey et al. (2018),NCG 6.0
ERC1	c.G1712A	Nonsyn. SNV	p.R571Q	NM_001301248.1	Tolerated	Probably damaging	Disease causing		Uncertain significance	33	A0285	1/238 (0.420%)	2/2674 (0.075%)	21/18914 (0.111%)	CGC v94,Dietlein et al. (2020),NCG 6.0
TRAF3	c.C1439T	Nonsyn. SNV	p.S480L	NM_001199427.2	Deleterious	Probably damaging	Disease causing		Uncertain significance	25.1	A0324	1/238 (0.420%)	2/2674 (0.075%)	21/19244 (0.109%)	Bailey et al. (2018),Dietlein et al. (2020),NCG 6.0
MAP3K1	c.G917A	Nonsyn. SNV	p.R306H	NM_005921.2	Deleterious	Probably damaging	Disease causing		Uncertain significance	32	A0074	1/238 (0.420%)	2/2674 (0.075%)	22/18824 (0.117%)	Bailey et al. (2018),CGC v94,Dietlein et al. (2020),NCG 6.0
OMD	c.G1228A	Nonsyn. SNV	p.G410R	NM_005014.2	Tolerated	Benign	Disease causing		Uncertain significance	23.3	A0696	1/238 (0.420%)	2/2674 (0.075%)	22/19206 (0.115%)	CGC v94,NCG 6.0
RABEP1	c.C2434T	Nonsyn. SNV	p.R812W	NM_001083585.3	Deleterious	Probably damaging	Disease causing		Uncertain significance	35	A0216	1/238 (0.420%)	2/2674 (0.075%)	22/18842 (0.117%)	CGC v94,NCG 6.0
NTRK3	c.C995T	Nonsyn. SNV	p.T332M	NM_001320134.1	Deleterious	Probably damaging	Disease causing		Uncertain significance	24.4	A0115	1/238 (0.420%)	2/2674 (0.075%)	23/19250 (0.119%)	CGC v94,NCG 6.0
HSP90AB1	c.C1910T	Nonsyn. SNV	p.T637M	NM_001271969.1	Deleterious	Possibly damaging	Disease causing		Uncertain significance	29.3	A0574	1/238 (0.420%)	2/2674 (0.075%)	24/19250 (0.125%)	CGC v94,NCG 6.0
APOB	c.C10579T	Nonsyn. SNV	p.R3527W	NM_000384.3	Deleterious		Disease causing	Conflicting interpretations of pathogenicity	Uncertain significance	28.1	A0468	1/238 (0.420%)	2/2674 (0.075%)	25/19248 (0.130%)	Bailey et al. (2018),NCG 6.0
XPC	c.C139T	Nonsyn. SNV	p.R47C	NM_001354726.1	Deleterious	Probably damaging	Polymorphism	Uncertain significance	Uncertain significance	24.9	A0348	1/238 (0.420%)	2/2674 (0.075%)	25/18268 (0.137%)	CGC v94,NCG 6.0,Rahman (2014)
ARID5B	c.G1262A	Nonsyn. SNV	p.G421E	NM_001244638.2	Deleterious	Possibly damaging	Polymorphism		Uncertain significance	23.3	A0063	1/238 (0.420%)	2/2674 (0.075%)	26/19200 (0.135%)	Bailey et al. (2018),Dietlein et al. (2020),NCG 6.0
FGFR4	c.T590C	Nonsyn. SNV	p.I197T	NM_022963.3	Deleterious	Possibly damaging	Disease causing		Uncertain significance	25.3	A0372	1/238 (0.420%)	2/2674 (0.075%)	28/18144 (0.154%)	CGC v94,Dietlein et al. (2020),NCG 6.0
NCOR1	c.G4672A	Nonsyn. SNV	p.V1558M	NM_001190440.1	Deleterious	Probably damaging	Disease causing		Uncertain significance	24	A0632	1/238 (0.420%)	2/2674 (0.075%)	28/19252 (0.145%)	Bailey et al. (2018),CGC v94,Dietlein et al. (2020),NCG 6.0
RNF213	c.C10738T	Nonsyn. SNV	p.R3580W	NM_001256071.3	Tolerated		Polymorphism		Uncertain significance	20.1	A0532	1/238 (0.420%)	2/2674 (0.075%)	29/19252 (0.151%)	CGC v94,NCG 6.0
TCHH	c.G4625T	Nonsyn. SNV	p.R1542L	NM_007113.3	Tolerated	Benign	Polymorphism		Likely benign	22.1	A0576	1/235 (0.426%)	2/2634 (0.076%)	33/18788 (0.176%)	Dietlein et al. (2020),NCG 6.0
LRP1B	c.G9206A	Nonsyn. SNV	p.R3069H	NM_018557.2	Tolerated	Benign	Disease causing		Uncertain significance	27.9	A0553	1/238 (0.420%)	2/2674 (0.075%)	36/18946 (0.190%)	CGC v94,NCG 6.0
PDGFRB	c.C1861T	Nonsyn. SNV	p.R621C	NM_001355016.2	Deleterious	Possibly damaging	Disease causing		Uncertain significance	24.7	A0150	1/238 (0.420%)	2/2674 (0.075%)	38/19252 (0.197%)	CGC v94,NCG 6.0
ZBTB7B	c.G614A	Nonsyn. SNV	p.R205Q	NM_001256455.1	Tolerated	Probably damaging	Disease causing		Uncertain significance	25.5	A0639	1/238 (0.420%)	2/2674 (0.075%)	43/19228 (0.224%)	Bailey et al. (2018),NCG 6.0
ATXN3	c.42_43insGCAGCAGCAGCAGCAGC	Frameshift Insertion	p.T15Afs*71	NM_001164782.2					Likely pathogenic		A0372	1/195 (0.513%)	3/2491 (0.120%)	0/16553 (0.000%)	Bailey et al. (2018),NCG 6.0
CACNA1A	c.G6476A	Nonsyn. SNV	p.R2159H	NM_001127221.1	Deleterious		Disease causing	Uncertain significance	Uncertain significance	24.5	A0097	1/238 (0.420%)	3/2668 (0.112%)	0/5174 (0.000%)	Bailey et al. (2018),NCG 6.0
EPHA3	c.C1495T	Nonsyn. SNV	p.L499F	NM_005233.6	Deleterious	Probably damaging	Disease causing		Uncertain significance	31	A0696	1/238 (0.420%)	3/2674 (0.112%)	1/19245 (0.005%)	Bailey et al. (2018),CGC v94,NCG 6.0
CEP89	c.T1658C	Nonsyn. SNV	p.L553P	NM_032816.5	Deleterious	Probably damaging	Disease causing		Uncertain significance	24.8	A0372	1/238 (0.420%)	3/2674 (0.112%)	2/19249 (0.010%)	CGC v94,NCG 6.0
PTPRC	c.C145A	Nonsyn. SNV	p.P49T	NM_002838.5	Deleterious		Disease causing		Uncertain significance	26.6	A0401	1/238 (0.420%)	3/2674 (0.112%)	4/19251 (0.021%)	Bailey et al. (2018),CGC v94,Dietlein et al. (2020),NCG 6.0
HLA-DRB1	c.126_127insTTAAGTTT	Frameshift Insertion	p.E43Lfs*40	NM_002124.3					Uncertain significance		A0107	1/213 (0.469%)	3/2454 (0.122%)	4/7324 (0.055%)	Dietlein et al. (2020),NCG 6.0
POLE	c.C2053T	Nonsyn. SNV	p.R685W	NM_006231.3	Tolerated	Possibly damaging	Disease causing	Uncertain significance	Uncertain significance	26.6	A0133	1/238 (0.420%)	3/2674 (0.112%)	5/19048 (0.026%)	Bailey et al. (2018),CGC v94,Dietlein et al. (2020),NCG 6.0,Rahman (2014)
KMT2D	c.C7058T	Nonsyn. SNV	p.P2353L	NM_003482.3	Deleterious	Benign	Polymorphism		Uncertain significance	22.5	A0503	1/238 (0.420%)	3/2674 (0.112%)	7/18837 (0.037%)	Bailey et al. (2018),CGC v94,Dietlein et al. (2020),NCG 6.0
PMS1	c.A2252G	Nonsyn. SNV	p.Y751C	NM_001289409.1	Tolerated	Benign	Polymorphism		Uncertain significance	23.6	A0144	1/238 (0.420%)	3/2674 (0.112%)	8/19228 (0.042%)	Bailey et al. (2018),CGC v94,NCG 6.0
APOB	c.G890A	Nonsyn. SNV	p.R297H	NM_000384.3	Deleterious		Disease causing	Uncertain significance	Uncertain significance	34	A0089	1/238 (0.420%)	3/2674 (0.112%)	9/19252 (0.047%)	Bailey et al. (2018),NCG 6.0
HSP90AB1	c.G514T	Nonsyn. SNV	p.G172C	NM_001271969.1	Deleterious	Probably damaging	Disease causing		Uncertain significance	25.3	A0220	1/238 (0.420%)	3/2674 (0.112%)	9/18922 (0.048%)	CGC v94,NCG 6.0
MAML2	c.A2222G	Nonsyn. SNV	p.Y741C	NM_032427.4	Tolerated	Probably damaging	Disease causing		Uncertain significance	22.9	A0068N1	1/238 (0.420%)	3/2674 (0.112%)	9/18838 (0.048%)	CGC v94,Dietlein et al. (2020),NCG 6.0
RNF213	c.G10265A	Nonsyn. SNV	p.R3422Q	NM_001256071.3	Deleterious		Disease causing		Uncertain significance	35	A0118	1/238 (0.420%)	3/2674 (0.112%)	9/19252 (0.047%)	CGC v94,NCG 6.0
NFATC2	c.G217A	Nonsyn. SNV	p.G73R	NM_001136021.3	Tolerated	Probably damaging	Disease causing		Uncertain significance	23.1	A0214	1/238 (0.420%)	3/2674 (0.112%)	9/17198 (0.052%)	CGC v94,NCG 6.0
MGMT	c.G202A	Nonsyn. SNV	p.A68T	NM_002412.5	Deleterious		Disease causing		Uncertain significance	24.1	A0161	1/238 (0.420%)	3/2674 (0.112%)	10/19246 (0.052%)	Bailey et al. (2018),CGC v94,NCG 6.0
CCND3	c.T407C	Nonsyn. SNV	p.I136T	NM_001136125.2	Deleterious	Benign	Disease causing		Uncertain significance	26.1	A0159	1/238 (0.420%)	3/2674 (0.112%)	12/19250 (0.062%)	CGC v94,NCG 6.0
DCTN1	c.G830A	Nonsyn. SNV	p.R277H	NM_001135041.2	Deleterious	Possibly damaging	Disease causing		Uncertain significance	32	A0497	1/238 (0.420%)	3/2674 (0.112%)	14/19250 (0.073%)	CGC v94,NCG 6.0
ATIC	c.T1617G	Nonsyn. SNV	p.D539E	NM_004044.7	Deleterious	Probably damaging	Disease causing		Uncertain significance	27.2	A0065	1/238 (0.420%)	3/2674 (0.112%)	14/19250 (0.073%)	CGC v94,NCG 6.0
NR4A3	c.C444A	Nonsyn. SNV	p.F148L	NM_006981.4	Tolerated	Benign	Disease causing		Uncertain significance	24.3	A0082	1/238 (0.420%)	3/2280 (0.132%)	14/17618 (0.079%)	CGC v94,NCG 6.0
STAG1	c.T3751A	Nonsyn. SNV	p.S1251T	NM_005862.3	Deleterious	Possibly damaging	Disease causing		Uncertain significance	22.9	A0093	1/238 (0.420%)	3/2674 (0.112%)	16/19246 (0.083%)	CGC v94,NCG 6.0
PLCG1	c.G3209A	Nonsyn. SNV	p.R1070Q	NM_002660.3	Tolerated	Probably damaging	Disease causing		Uncertain significance	29	A0285	1/238 (0.420%)	3/2674 (0.112%)	16/19250 (0.083%)	Bailey et al. (2018),CGC v94,NCG 6.0
SCAF4	c.A1772G	Nonsyn. SNV	p.K591R	NM_001145444.1	Deleterious	Benign	Disease causing		Uncertain significance	26.3	A0130	1/238 (0.420%)	3/2674 (0.112%)	16/19252 (0.083%)	Bailey et al. (2018),NCG 6.0
ADGRV1	c.A18601C	Nonsyn. SNV	p.N6201H	NM_032119.4	Deleterious	Probably damaging	Disease causing		Uncertain significance	27.2	A0368	1/238 (0.420%)	3/2674 (0.112%)	17/17582 (0.097%)	Dietlein et al. (2020),NCG 6.0
ERBB3	c.A3355T	Nonsyn. SNV	p.S1119C	NM_001982.3	Deleterious	Probably damaging	Polymorphism automatic		Benign	23.8	A0086	1/238 (0.420%)	3/2674 (0.112%)	17/19250 (0.088%)	Bailey et al. (2018),CGC v94,Dietlein et al. (2020),NCG 6.0
MN1	c.G409A	Nonsyn. SNV	p.G137S	NM_002430.3	Tolerated	Benign	Polymorphism		Uncertain significance	24.1	A0103	1/238 (0.420%)	3/2674 (0.112%)	17/15308 (0.111%)	CGC v94,NCG 6.0
WRN	c.499_500del	Frameshift Deletion	p.K168Afs*10	NM_000553.5				Pathogenic	Pathogenic		A0108	1/238 (0.420%)	3/2674 (0.112%)	18/19248 (0.094%)	CGC v94,NCG 6.0,Rahman (2014)
IKZF3	c.A83T	Nonsyn. SNV	p.D28V	NM_001257408.2	Tolerated	Possibly damaging	Disease causing		Uncertain significance	23.6	A0159	1/238 (0.420%)	3/2674 (0.112%)	18/19248 (0.094%)	Dietlein et al. (2020),NCG 6.0
MAFB	c.G294C	Nonsyn. SNV	p.E98D	NM_005461.5	Deleterious	Benign	Disease causing		Uncertain significance	25.9	A0065	1/238 (0.420%)	3/2674 (0.112%)	18/19248 (0.094%)	CGC v94,NCG 6.0
TSC1	c.A2332C	Nonsyn. SNV	p.S778R	NM_001162427.2	Tolerated	Probably damaging	Disease causing	Benign/Likely benign	Uncertain significance	28.6	A0456	1/238 (0.420%)	3/2674 (0.112%)	19/19252 (0.099%)	Bailey et al. (2018),CGC v94,Dietlein et al. (2020),NCG 6.0,Rahman (2014)
MACF1	c.G9362A	Nonsyn. SNV	p.C3121Y	NM_012090.5	Deleterious	Probably damaging	Disease causing		Uncertain significance	25.5	A0408	1/238 (0.420%)	3/2674 (0.112%)	21/19227 (0.109%)	Bailey et al. (2018),NCG 6.0
FH	c.G302A	Nonsyn. SNV	p.R101Q	NM_000143.3	Tolerated	Possibly damaging	Disease causing	Uncertain significance	Likely pathogenic	23.6	A0576	1/238 (0.420%)	3/2674 (0.112%)	21/19252 (0.109%)	CGC v94,NCG 6.0,Rahman (2014)
NCOA1	c.T2639C	Nonsyn. SNV	p.F880S	NM_147233.2	Tolerated	Benign	Disease causing		Uncertain significance	25	A0155	1/238 (0.420%)	3/2674 (0.112%)	21/19032 (0.110%)	CGC v94,NCG 6.0
AFF3	c.G962A	Nonsyn. SNV	p.G321E	NM_001025108.2	Deleterious	Probably damaging	Polymorphism		Uncertain significance	24.8	A0089	1/238 (0.420%)	3/2674 (0.112%)	21/19198 (0.109%)	CGC v94,NCG 6.0
NSD1	c.G2170A	Nonsyn. SNV	p.E724K	NM_022455.4	Deleterious	Probably damaging	Polymorphism	Likely benign	Uncertain significance	22.6	A0363	1/238 (0.420%)	3/2674 (0.112%)	21/19244 (0.109%)	Bailey et al. (2018),CGC v94,Dietlein et al. (2020),NCG 6.0
MYH11	c.G1502A	Nonsyn. SNV	p.R501H	NM_002474.3	Deleterious	Probably damaging	Disease causing	Conflicting interpretations of pathogenicity	Likely pathogenic	34	A0579	1/238 (0.420%)	3/2674 (0.112%)	22/19252 (0.114%)	CGC v94,NCG 6.0
ALDH2	c.A121G	Nonsyn. SNV	p.I41V	NM_000690.4	Deleterious	Possibly damaging	Disease causing	Likely benign	Likely benign	26.3	A0215	1/238 (0.420%)	3/2674 (0.112%)	23/19250 (0.119%)	CGC v94,NCG 6.0
MYO5A	c.C1825T	Nonsyn. SNV	p.R609C	NM_000259.3	Deleterious	Probably damaging	Disease causing		Uncertain significance	33	A0215	1/238 (0.420%)	3/2674 (0.112%)	27/18830 (0.143%)	CGC v94,NCG 6.0
ADGRV1	c.G7874A	Nonsyn. SNV	p.R2625H	NM_032119.4	Tolerated	Benign	Disease causing	Conflicting interpretations of pathogenicity	Uncertain significance	22.6	A0424	1/238 (0.420%)	3/2674 (0.112%)	28/18822 (0.149%)	Dietlein et al. (2020),NCG 6.0
ZNF479	c.C109T	Stopgain	p.Q37X	NM_001370129.1			Disease causing automatic		Uncertain significance	33	A0133	1/238 (0.420%)	3/2674 (0.112%)	30/19234 (0.156%)	CGC v94,Dietlein et al. (2020),NCG 6.0
NF1	c.A3484G	Nonsyn. SNV	p.M1162V	NM_000267.3	Tolerated	Benign	Disease causing	Conflicting interpretations of pathogenicity	Uncertain significance	21.1	A0348	1/238 (0.420%)	3/2674 (0.112%)	31/19222 (0.161%)	Bailey et al. (2018),CGC v94,Dietlein et al. (2020),NCG 6.0,Rahman (2014)
PTPDC1	c.G2030A	Nonsyn. SNV	p.R677Q	NM_001253829.2	Tolerated	Benign	Disease causing		Uncertain significance	22.1	A0115	1/238 (0.420%)	3/2674 (0.112%)	38/19186 (0.198%)	Bailey et al. (2018),NCG 6.0
ROBO2	c.G1919A	Nonsyn. SNV	p.R640H	NM_002942.5	Tolerated	Benign			Uncertain significance	23.7	A0491	1/238 (0.420%)	3/2674 (0.112%)	39/18808 (0.207%)	CGC v94,NCG 6.0
IKBKB	c.A241G	Nonsyn. SNV	p.M81V	NM_001190720.2	Deleterious	Benign	Disease causing	Likely benign	Uncertain significance	23.2	A0372	1/238 (0.420%)	3/2674 (0.112%)	42/19236 (0.218%)	CGC v94,NCG 6.0
SPTAN1	c.G4480A	Nonsyn. SNV	p.A1494T	NM_001195532.2	Tolerated	Benign	Disease causing	Benign/Likely benign	Uncertain significance	22.9	A0122	1/238 (0.420%)	3/2674 (0.112%)	49/19252 (0.255%)	Bailey et al. (2018),Dietlein et al. (2020),NCG 6.0
HOXD11	c.A545G	Nonsyn. SNV	p.Y182C	NM_021192.3	Deleterious	Probably damaging	Disease causing		Uncertain significance	24.3	A0475	1/238 (0.420%)	4/2572 (0.156%)	1/3622 (0.028%)	CGC v94,NCG 6.0
PPM1D	c.C1732T	Nonsyn. SNV	p.L578F	NM_003620.3	Deleterious	Probably damaging	Disease causing		Uncertain significance	23.7	A0324	1/238 (0.420%)	4/2674 (0.150%)	2/19234 (0.010%)	Bailey et al. (2018),CGC v94,Dietlein et al. (2020),NCG 6.0
HLA-A	c.268delA	Frameshift Deletion	p.N90Mfs*2	NM_001242758.1					Uncertain significance		A0410	1/238 (0.420%)	4/2674 (0.150%)	8/18980 (0.042%)	Bailey et al. (2018),CGC v94,Dietlein et al. (2020),NCG 6.0
BRCA1	c.G286A	Nonsyn. SNV	p.E96K	NM_007297.4	Tolerated	Benign	Polymorphism	Benign	Likely benign	20.8	A0270	1/238 (0.420%)	4/2674 (0.150%)	8/19220 (0.042%)	Bailey et al. (2018),CGC v94,Dietlein et al. (2020),NCG 6.0,Rahman (2014)
CNOT3	c.C1064T	Nonsyn. SNV	p.P355L	NM_014516.4	Deleterious	Benign	Disease causing		Uncertain significance	20.3	A0155	1/238 (0.420%)	4/2674 (0.150%)	9/18584 (0.048%)	CGC v94,NCG 6.0
ZNF479	c.A128G	Nonsyn. SNV	p.D43G	NM_001370129.1	Deleterious	Probably damaging	Polymorphism		Uncertain significance	24.5	A0248	1/238 (0.420%)	4/2674 (0.150%)	10/19250 (0.052%)	CGC v94,Dietlein et al. (2020),NCG 6.0
ZC3H12A	c.G571A	Nonsyn. SNV	p.V191M	NM_001323550.2	Tolerated	Possibly damaging	Disease causing		Uncertain significance	25.3	A0229	1/238 (0.420%)	4/2674 (0.150%)	11/19243 (0.057%)	Bailey et al. (2018),Dietlein et al. (2020),NCG 6.0
NUP93	c.G1616A	Nonsyn. SNV	p.R539K	NM_001242795.2	Deleterious	Benign	Disease causing		Uncertain significance	33	A0285	1/238 (0.420%)	4/2674 (0.150%)	12/19210 (0.062%)	Bailey et al. (2018),Dietlein et al. (2020),NCG 6.0
KIF1A	c.C3377T	Nonsyn. SNV	p.P1126L	NM_004321.7	Tolerated	Benign	Disease causing	Conflicting interpretations of pathogenicity	Uncertain significance	21.2	A0108	1/238 (0.420%)	4/2674 (0.150%)	15/17566 (0.085%)	Bailey et al. (2018),NCG 6.0
COL5A1	c.G1588A	Nonsyn. SNV	p.G530S	NM_000093.4	Tolerated	Probably damaging	Disease causing automatic	Benign/Likely benign	Likely benign	24.9	A0368	1/238 (0.420%)	4/2674 (0.150%)	15/19250 (0.078%)	Bailey et al. (2018),NCG 6.0
NLRP5	c.G190A	Nonsyn. SNV	p.G64R	NM_153447.4	Deleterious	Probably damaging	Polymorphism		Uncertain significance	23.7	A0061	1/238 (0.420%)	4/2674 (0.150%)	15/18842 (0.080%)	Dietlein et al. (2020),NCG 6.0
STIL	c.G262A	Nonsyn. SNV	p.E88K	NM_001048166.1	Tolerated	Probably damaging	Disease causing		Uncertain significance	27.4	A0165	1/238 (0.420%)	4/2674 (0.150%)	16/19246 (0.083%)	CGC v94,NCG 6.0
SIX2	c.G818A	Nonsyn. SNV	p.G273D	NM_016932.5	Tolerated	Benign	Polymorphism		Uncertain significance	20.8	A0063	1/238 (0.420%)	4/2674 (0.150%)	18/19250 (0.094%)	CGC v94,NCG 6.0
POLQ	c.C5857T	Stopgain	p.R1953X	NM_199420.4			Disease causing automatic		Uncertain significance	42	A0121	1/238 (0.420%)	4/2674 (0.150%)	18/18930 (0.095%)	Bailey et al. (2018),CGC v94,Dietlein et al. (2020),NCG 6.0
HLA-A	c.G1055T	Nonsyn. SNV	p.S352I	NM_001242758.1	Deleterious	Probably damaging	Polymorphism		Uncertain significance	23.6	A0410	1/238 (0.420%)	4/2674 (0.150%)	20/19230 (0.104%)	Bailey et al. (2018),CGC v94,Dietlein et al. (2020),NCG 6.0
ISX	c.A235T	Nonsyn. SNV	p.R79W	NM_001303508.2	Deleterious	Probably damaging	Disease causing		Uncertain significance	29.1	A0576	1/238 (0.420%)	4/2674 (0.150%)	20/19250 (0.104%)	CGC v94,NCG 6.0
ATR	c.C4271T	Nonsyn. SNV	p.A1424V	NM_001354579.2	Tolerated	Benign	Disease causing	Uncertain significance	Uncertain significance	23	A0165	1/238 (0.420%)	4/2674 (0.150%)	21/19240 (0.109%)	Bailey et al. (2018),CGC v94,NCG 6.0
AFDN	c.C3460T	Nonsyn. SNV	p.R1154C	NM_001207008.1	Deleterious	Probably damaging	Disease causing		Uncertain significance	35	A0115	1/238 (0.420%)	4/2674 (0.150%)	21/19060 (0.110%)	CGC v94,NCG 6.0
ASXL2	c.C165G	Nonsyn. SNV	p.N55K	NM_001369346.1	Deleterious	Probably damaging	Disease causing		Uncertain significance	23.2	A0593	1/238 (0.420%)	4/2674 (0.150%)	22/18842 (0.117%)	Bailey et al. (2018),CGC v94,NCG 6.0
HLA-A	c.C791T	Nonsyn. SNV	p.T264I	NM_001242758.1	Deleterious	Probably damaging	Polymorphism		Uncertain significance	25.6	A0410	1/238 (0.420%)	4/2674 (0.150%)	22/19170 (0.115%)	Bailey et al. (2018),CGC v94,Dietlein et al. (2020),NCG 6.0
NCOA2	c.G2738A	Nonsyn. SNV	p.R913Q	NM_001321711.2	Tolerated	Probably damaging	Disease causing		Uncertain significance	23.5	A0150	1/238 (0.420%)	4/2674 (0.150%)	22/18814 (0.117%)	CGC v94,NCG 6.0
POLE	c.G2540A	Nonsyn. SNV	p.R847Q	NM_006231.3	Deleterious	Probably damaging	Disease causing	Conflicting interpretations of pathogenicity	Uncertain significance	35	A0260	1/238 (0.420%)	4/2674 (0.150%)	22/19248 (0.114%)	Bailey et al. (2018),CGC v94,Dietlein et al. (2020),NCG 6.0,Rahman (2014)
AKAP9	c.A6302C	Nonsyn. SNV	p.Q2101P	NM_005751.4	Deleterious		Disease causing	Uncertain significance	Uncertain significance	25.7	A0069	1/238 (0.420%)	4/2674 (0.150%)	24/19250 (0.125%)	CGC v94,Dietlein et al. (2020),NCG 6.0
ERCC3	c.G1411A	Nonsyn. SNV	p.V471I	NM_000122.1	Deleterious	Probably damaging	Disease causing	Uncertain significance	Uncertain significance	27.8	A0146	1/238 (0.420%)	4/2674 (0.150%)	25/19252 (0.130%)	CGC v94,NCG 6.0,Rahman (2014)
HLA-A	c.G565A	Nonsyn. SNV	p.V189M	NM_001242758.1	Deleterious	Possibly damaging	Polymorphism		Uncertain significance	22.1	A0410	1/238 (0.420%)	4/2674 (0.150%)	26/19162 (0.136%)	Bailey et al. (2018),CGC v94,Dietlein et al. (2020),NCG 6.0
FAT4	c.C9649T	Nonsyn. SNV	p.H3217Y	NM_001291285.1	Tolerated	Possibly damaging	Polymorphism automatic	Benign	Benign	22.9	A0086	1/238 (0.420%)	4/2674 (0.150%)	27/19238 (0.140%)	CGC v94,Dietlein et al. (2020),NCG 6.0
PCM1	c.G4267C	Nonsyn. SNV	p.E1423Q	NM_001352647.2	Tolerated		Polymorphism		Uncertain significance	23	A0068N1	1/238 (0.420%)	4/2674 (0.150%)	28/12140 (0.231%)	CGC v94,NCG 6.0
CSMD3	c.C9383T	Nonsyn. SNV	p.T3128I	NM_001363185.1	Tolerated	Benign	Disease causing		Uncertain significance	24.4	A0683	1/238 (0.420%)	4/2674 (0.150%)	28/19236 (0.146%)	CGC v94,NCG 6.0
SCAF4	c.C1076G	Nonsyn. SNV	p.P359R	NM_001145444.1	Deleterious	Probably damaging	Disease causing		Uncertain significance	23.6	A0107	1/238 (0.420%)	4/2674 (0.150%)	28/19250 (0.145%)	Bailey et al. (2018),NCG 6.0
PER1	c.C460T	Nonsyn. SNV	p.R154W	NM_002616.3	Deleterious	Probably damaging	Disease causing		Uncertain significance	31	A0103	1/238 (0.420%)	4/2674 (0.150%)	29/19220 (0.151%)	CGC v94,NCG 6.0
HOXA11	c.T236C	Nonsyn. SNV	p.L79P	NM_005523.5	Deleterious	Probably damaging	Disease causing		Uncertain significance	23.6	A0324	1/238 (0.420%)	4/2674 (0.150%)	32/19252 (0.166%)	CGC v94,NCG 6.0
SH3GL1	c.G316A	Nonsyn. SNV	p.G106S	NM_003025.4	Tolerated	Benign	Disease causing		Uncertain significance	24.1	A0103	1/238 (0.420%)	4/2674 (0.150%)	34/19250 (0.177%)	CGC v94,NCG 6.0
ERBB3	c.G2900A	Nonsyn. SNV	p.R967K	NM_001982.3	Tolerated	Probably damaging	Disease causing		Uncertain significance	24.9	A0574	1/238 (0.420%)	4/2674 (0.150%)	36/19252 (0.187%)	Bailey et al. (2018),CGC v94,Dietlein et al. (2020),NCG 6.0
POLQ	c.T1745C	Nonsyn. SNV	p.I582T	NM_199420.4	Deleterious	Benign	Disease causing		Uncertain significance	26.2	A0285	1/238 (0.420%)	4/2674 (0.150%)	37/19252 (0.192%)	Bailey et al. (2018),CGC v94,Dietlein et al. (2020),NCG 6.0
DCC	c.G2260A	Nonsyn. SNV	p.V754M	NM_005215.4	Tolerated	Possibly damaging	Disease causing	Pathogenic	Uncertain significance	24.2	A0635	1/238 (0.420%)	4/2674 (0.150%)	38/19228 (0.198%)	CGC v94,NCG 6.0
CALR	c.C728T	Nonsyn. SNV	p.P243L	NM_004343.3	Deleterious	Benign	Disease causing		Uncertain significance	24.4	A0101	1/238 (0.420%)	4/2674 (0.150%)	39/19240 (0.203%)	CGC v94,NCG 6.0
APC	c.G8278T	Nonsyn. SNV	p.A2760S	NM_001127511.3	Deleterious	Probably damaging	Disease causing	Conflicting interpretations of pathogenicity	Uncertain significance	26.3	A0068N1	1/238 (0.420%)	4/2674 (0.150%)	40/19236 (0.208%)	Bailey et al. (2018),CGC v94,Dietlein et al. (2020),NCG 6.0,Rahman (2014)
MECOM	c.C2007A	Nonsyn. SNV	p.H669Q	NM_001105078.4	Deleterious	Probably damaging	Disease causing		Uncertain significance	25.2	A0121	1/238 (0.420%)	4/2674 (0.150%)	46/19212 (0.239%)	Bailey et al. (2018),CGC v94,NCG 6.0
ADGRV1	c.A5576G	Nonsyn. SNV	p.H1859R	NM_032119.4	Tolerated	Benign	Disease causing	Uncertain significance	Uncertain significance	23.7	A0201	1/238 (0.420%)	4/2674 (0.150%)	47/18832 (0.250%)	Dietlein et al. (2020),NCG 6.0
KAT6A	c.G4484A	Nonsyn. SNV	p.R1495H	NM_006766.5	Deleterious	Probably damaging	Disease causing		Uncertain significance	25.1	A0120	1/238 (0.420%)	4/2674 (0.150%)	48/19251 (0.249%)	CGC v94,NCG 6.0
MACF1	c.C6316T	Nonsyn. SNV	p.R2106C	NM_012090.5	Tolerated	Benign	Disease causing		Uncertain significance	25.7	A0410	1/238 (0.420%)	4/2664 (0.150%)	50/19236 (0.260%)	Bailey et al. (2018),NCG 6.0
TSC2	c.C2743T	Nonsyn. SNV	p.R915W	NM_001318831.1	Deleterious	Probably damaging	Polymorphism	Benign/Likely benign	Likely benign	24	A0171	1/238 (0.420%)	4/2674 (0.150%)	101/19234 (0.525%)	Bailey et al. (2018),CGC v94,Dietlein et al. (2020),NCG 6.0,Rahman (2014)
NRG1	c.G172A	Nonsyn. SNV	p.G58R	NM_013962.2	Deleterious	Benign	Disease causing		Benign	23.6	A0468	1/238 (0.420%)	5/2662 (0.188%)	1/1612 (0.062%)	CGC v94,NCG 6.0
MSH3	c.G1858A	Nonsyn. SNV	p.D620N	NM_002439.5	Deleterious	Probably damaging	Disease causing	Uncertain significance	Uncertain significance	24.2	A0097	1/238 (0.420%)	5/2674 (0.187%)	13/19244 (0.068%)	Bailey et al. (2018),Dietlein et al. (2020),NCG 6.0
IDH1	c.A623G	Nonsyn. SNV	p.Y208C	NM_001282386.1	Deleterious	Probably damaging	Disease causing		Uncertain significance	29.6	A0682	1/238 (0.420%)	5/2674 (0.187%)	15/19252 (0.078%)	Bailey et al. (2018),CGC v94,Dietlein et al. (2020),NCG 6.0
CUX1	c.G2140A	Nonsyn. SNV	p.D714N	NM_001202543.2	Deleterious	Probably damaging	Disease causing		Uncertain significance	24.8	A0464	1/238 (0.420%)	5/2674 (0.187%)	17/19246 (0.088%)	CGC v94,Dietlein et al. (2020),NCG 6.0
FAT4	c.T4274G	Nonsyn. SNV	p.I1425S	NM_001291285.1	Deleterious	Probably damaging	Disease causing		Uncertain significance	24.2	A0225	1/238 (0.420%)	5/2674 (0.187%)	20/18841 (0.106%)	CGC v94,Dietlein et al. (2020),NCG 6.0
TMEM30A	c.G495C	Nonsyn. SNV	p.K165N	NM_001143958.2	Tolerated	Benign	Disease causing		Uncertain significance	22.5	A0635	1/238 (0.420%)	5/2674 (0.187%)	20/19244 (0.104%)	Dietlein et al. (2020),NCG 6.0
GPRIN2	c.C817T	Stopgain	p.Q273X	NM_014696.4					Uncertain significance	36	A0101	1/238 (0.420%)	5/2674 (0.187%)	20/19248 (0.104%)	Dietlein et al. (2020),NCG 6.0
ATIC	c.T1410A	Nonsyn. SNV	p.H470Q	NM_004044.7	Deleterious	Probably damaging	Disease causing		Uncertain significance	25.7	A0408	1/238 (0.420%)	5/2674 (0.187%)	21/19252 (0.109%)	CGC v94,NCG 6.0
WNK2	c.G3973A	Nonsyn. SNV	p.E1325K	NM_001282394.1	Deleterious	Probably damaging	Disease causing		Uncertain significance	23.9	A0201	1/238 (0.420%)	5/2674 (0.187%)	21/19232 (0.109%)	CGC v94,NCG 6.0
PTPRK	c.G2528A	Nonsyn. SNV	p.R843H	NM_001135648.3	Tolerated	Benign	Disease causing		Uncertain significance	23.6	A0150	1/238 (0.420%)	5/2674 (0.187%)	23/18030 (0.128%)	CGC v94,NCG 6.0
FUS	c.G1173A	Nonsyn. SNV	p.M391I	NM_001170634.1	Tolerated	Benign	Disease causing	Likely benign	Uncertain significance	20.6	A0683	1/238 (0.420%)	5/2674 (0.187%)	23/19250 (0.119%)	CGC v94,NCG 6.0
HEY1	c.G79T	Nonsyn. SNV	p.A27S	NM_001282851.1	Tolerated	Possibly damaging	Disease causing		Uncertain significance	29.1	A0435	1/238 (0.420%)	5/2674 (0.187%)	30/19184 (0.156%)	CGC v94,NCG 6.0
KMT2D	c.C11124G	Nonsyn. SNV	p.S3708R	NM_003482.3	Deleterious	Benign	Polymorphism	Uncertain significance	Uncertain significance	22.8	A0334	1/238 (0.420%)	5/2674 (0.187%)	30/18838 (0.159%)	Bailey et al. (2018),CGC v94,Dietlein et al. (2020),NCG 6.0
BRCA1	c.A2145T	Nonsyn. SNV	p.R715S	NM_007297.4	Deleterious	Benign	Polymorphism	Benign	Likely benign	23.9	A0216	1/238 (0.420%)	5/2674 (0.187%)	32/19250 (0.166%)	Bailey et al. (2018),CGC v94,Dietlein et al. (2020),NCG 6.0,Rahman (2014)
KMT2B	c.G6028A	Nonsyn. SNV	p.A2010T	NM_014727.2	Deleterious	Possibly damaging	Polymorphism	Likely benign	Likely benign	23.5	A0103	1/238 (0.420%)	5/2673 (0.187%)	32/18806 (0.170%)	Bailey et al. (2018),NCG 6.0
IL7R	c.C418T	Nonsyn. SNV	p.R140W	NM_002185.5	Deleterious	Probably damaging	Disease causing	Uncertain significance	Uncertain significance	33	A0065	1/238 (0.420%)	5/2674 (0.187%)	33/19248 (0.171%)	Bailey et al. (2018),CGC v94,NCG 6.0
MACF1	c.G9292A	Nonsyn. SNV	p.E3098K	NM_012090.5	Tolerated	Probably damaging	Disease causing		Uncertain significance	26	A0115	1/238 (0.420%)	5/2674 (0.187%)	34/19246 (0.177%)	Bailey et al. (2018),NCG 6.0
ZFHX3	c.G3304A	Nonsyn. SNV	p.E1102K	NM_001164766.2	Deleterious	Probably damaging	Disease causing		Uncertain significance	23.7	A0594	1/238 (0.420%)	5/2674 (0.187%)	34/19250 (0.177%)	Bailey et al. (2018),CGC v94,Dietlein et al. (2020),NCG 6.0
RNF43	c.G53A	Nonsyn. SNV	p.R18Q	NM_001305545.1	Tolerated	Probably damaging	Disease causing		Uncertain significance	28	A0324	1/238 (0.420%)	5/2674 (0.187%)	36/19248 (0.187%)	Bailey et al. (2018),CGC v94,Dietlein et al. (2020),NCG 6.0
PAX3	c.G71T	Nonsyn. SNV	p.G24V	NM_000438.6	Deleterious	Benign	Disease causing	Likely benign	Uncertain significance	29.2	A0216	1/238 (0.420%)	5/2674 (0.187%)	37/17972 (0.206%)	CGC v94,NCG 6.0
NCOR2	c.C6011T	Nonsyn. SNV	p.S2004L	NM_001077261.4	Deleterious		Polymorphism		Uncertain significance	23.8	A0127	1/238 (0.420%)	5/2674 (0.187%)	37/18784 (0.197%)	CGC v94,Dietlein et al. (2020),NCG 6.0
RUNX1	c.G731A	Nonsyn. SNV	p.R244K	NM_001001890.3	Tolerated	Benign	Disease causing	Likely benign	Likely benign	23.4	A0342	1/238 (0.420%)	5/2674 (0.187%)	37/19250 (0.192%)	Bailey et al. (2018),CGC v94,Dietlein et al. (2020),NCG 6.0,Rahman (2014)
TRIP11	c.G573C	Nonsyn. SNV	p.R191S	NM_001321851.1	Deleterious	Possibly damaging	Polymorphism		Uncertain significance	23.2	A0503	1/238 (0.420%)	5/2674 (0.187%)	38/19252 (0.197%)	CGC v94,NCG 6.0
COL5A1	c.G4241C	Nonsyn. SNV	p.G1414A	NM_000093.4	Deleterious	Possibly damaging	Disease causing	Uncertain significance	Uncertain significance	23.7	A0097	1/238 (0.420%)	5/2674 (0.187%)	45/18698 (0.241%)	Bailey et al. (2018),NCG 6.0
SETD1B	c.G5059A	Nonsyn. SNV	p.G1687S	NM_001353345.1	Tolerated		Disease causing		Uncertain significance	23.2	A0076N1	1/238 (0.420%)	5/2674 (0.187%)	47/12192 (0.385%)	CGC v94,Dietlein et al. (2020),NCG 6.0
CLTC	c.A4781G	Nonsyn. SNV	p.N1594S	NM_001288653.1	Tolerated	Benign	Disease causing		Uncertain significance	20.9	A0290	1/238 (0.420%)	5/2674 (0.187%)	48/19243 (0.249%)	CGC v94,NCG 6.0
FAT4	c.G9290A	Nonsyn. SNV	p.S3097N	NM_001291285.1	Tolerated	Possibly damaging	Disease causing		Uncertain significance	22.1	A0400	1/238 (0.420%)	5/2674 (0.187%)	49/19216 (0.255%)	CGC v94,Dietlein et al. (2020),NCG 6.0
BCR	c.A1402G	Nonsyn. SNV	p.S468G	NM_004327.4	Deleterious	Benign	Disease causing		Uncertain significance	25.3	A0057	1/238 (0.420%)	5/2674 (0.187%)	49/19246 (0.255%)	CGC v94,NCG 6.0
SH3GL1	c.G823C	Nonsyn. SNV	p.G275R	NM_001199943.2	Deleterious	Probably damaging	Disease causing		Uncertain significance	34	A0435	1/238 (0.420%)	5/2674 (0.187%)	55/19244 (0.286%)	CGC v94,NCG 6.0
TGFBR2	c.A740T	Nonsyn. SNV	p.D247V	NM_003242.6	Tolerated	Probably damaging	Disease causing	Uncertain significance	Uncertain significance	24.9	A0400	1/238 (0.420%)	6/2674 (0.224%)	3/19248 (0.016%)	Bailey et al. (2018),CGC v94,Dietlein et al. (2020),NCG 6.0
GABRA6	c.G155A	Nonsyn. SNV	p.G52E	NM_000811.3	Deleterious	Probably damaging	Disease causing		Uncertain significance	25	A0101	1/238 (0.420%)	6/2674 (0.224%)	14/19251 (0.073%)	Bailey et al. (2018),NCG 6.0
TET1	c.G5320C	Nonsyn. SNV	p.E1774Q	NM_030625.3	Tolerated	Probably damaging	Polymorphism		Uncertain significance	23.4	A0302	1/238 (0.420%)	6/2674 (0.224%)	15/19248 (0.078%)	CGC v94,NCG 6.0
PTPRD	c.A2104C	Nonsyn. SNV	p.M702L	NM_001171025.1	Tolerated	Benign	Disease causing		Uncertain significance	23.4	A0139	1/238 (0.420%)	6/2674 (0.224%)	16/19250 (0.083%)	Bailey et al. (2018),CGC v94,NCG 6.0
WNK2	c.A6338G	Nonsyn. SNV	p.N2113S	NM_006648.3	Deleterious	Probably damaging	Disease causing		Uncertain significance	23.5	A0219	1/238 (0.420%)	6/2674 (0.224%)	21/17318 (0.121%)	CGC v94,NCG 6.0
FBXW7	c.G256A	Nonsyn. SNV	p.A86T	NM_001013415.2	Tolerated	Probably damaging	Disease causing		Uncertain significance	23.2	A0324	1/238 (0.420%)	6/2674 (0.224%)	22/19118 (0.115%)	Bailey et al. (2018),CGC v94,Dietlein et al. (2020),NCG 6.0
TP53BP1	c.G115A	Nonsyn. SNV	p.D39N	NM_001141979.3	Deleterious	Possibly damaging	Disease causing		Uncertain significance	29.3	A0271	1/238 (0.420%)	6/2674 (0.224%)	25/19250 (0.130%)	Dietlein et al. (2020),NCG 6.0
MACF1	c.G6297C	Nonsyn. SNV	p.K2099N	NM_012090.5	Deleterious	Probably damaging	Polymorphism		Uncertain significance	25.2	A0061	1/238 (0.420%)	6/2652 (0.226%)	28/19244 (0.145%)	Bailey et al. (2018),NCG 6.0
LARP4B	c.C2207A	Nonsyn. SNV	p.S736Y	NM_001351277.2	Deleterious	Probably damaging	Disease causing		Uncertain significance	25.1	A0156	1/238 (0.420%)	6/2674 (0.224%)	29/19180 (0.151%)	CGC v94,Dietlein et al. (2020),NCG 6.0
NTRK1	c.G295A	Nonsyn. SNV	p.V99M	NM_001012331.1	Tolerated	Probably damaging	Disease causing	Likely benign	Uncertain significance	24.7	A0285	1/238 (0.420%)	6/2674 (0.224%)	30/19248 (0.156%)	CGC v94,NCG 6.0
COL3A1	c.G2035A	Nonsyn. SNV	p.A679T	NM_000090.3	Tolerated	Benign	Polymorphism	Benign/Likely benign	Likely benign	22.7	A0122	1/238 (0.420%)	6/2674 (0.224%)	31/15074 (0.206%)	CGC v94,NCG 6.0
SALL4	c.G1753C	Nonsyn. SNV	p.G585R	NM_001318031.2	Tolerated	Possibly damaging	Polymorphism		Uncertain significance	22.6	A0065	1/238 (0.420%)	6/2674 (0.224%)	32/19250 (0.166%)	CGC v94,NCG 6.0
CREB3L1	c.G277A	Nonsyn. SNV	p.D93N	NM_052854.4	Deleterious	Probably damaging	Disease causing		Uncertain significance	27.9	A0275	1/238 (0.420%)	6/2674 (0.224%)	33/18820 (0.175%)	CGC v94,NCG 6.0
EGFR	c.G973A	Nonsyn. SNV	p.V325I	NM_001346941.2	Deleterious	Possibly damaging	Disease causing	Conflicting interpretations of pathogenicity	Uncertain significance	27.7	A0532	1/238 (0.420%)	6/2674 (0.224%)	34/19250 (0.177%)	Bailey et al. (2018),CGC v94,Dietlein et al. (2020),NCG 6.0,Rahman (2014)
ATM	c.C283A	Nonsyn. SNV	p.Q95K	NM_000051.3	Tolerated	Probably damaging	Disease causing	Uncertain significance	Uncertain significance	24.5	A0324	1/238 (0.420%)	6/2674 (0.224%)	35/19224 (0.182%)	Bailey et al. (2018),CGC v94,Dietlein et al. (2020),NCG 6.0,Rahman (2014)
POLE	c.A2333C	Nonsyn. SNV	p.K778T	NM_006231.3	Tolerated	Possibly damaging	Disease causing	Likely benign	Likely benign	20.6	A0452	1/238 (0.420%)	6/2674 (0.224%)	35/19242 (0.182%)	Bailey et al. (2018),CGC v94,Dietlein et al. (2020),NCG 6.0,Rahman (2014)
DCTN1	c.G3304A	Nonsyn. SNV	p.D1102N	NM_001135041.2	Tolerated	Probably damaging	Disease causing	Likely benign	Uncertain significance	24.2	A0503	1/238 (0.420%)	6/2674 (0.224%)	36/19252 (0.187%)	CGC v94,NCG 6.0
IGF2BP2	c.A1439T	Nonsyn. SNV	p.E480V	NM_001291874.3	Deleterious	Benign	Disease causing		Uncertain significance	25.9	A0115	1/238 (0.420%)	6/2674 (0.224%)	36/19252 (0.187%)	CGC v94,NCG 6.0
MLH1	c.C668T	Nonsyn. SNV	p.P223L	NM_001354625.1	Deleterious	Probably damaging	Disease causing	Likely benign	Likely benign	26.9	A0229	1/238 (0.420%)	6/2674 (0.224%)	39/19218 (0.203%)	Bailey et al. (2018),CGC v94,NCG 6.0,Rahman (2014)
LEF1	c.G253A	Nonsyn. SNV	p.D85N	NM_001130713.2	Tolerated	Benign	Disease causing	Benign	Likely benign	23.7	A0121	1/238 (0.420%)	6/2674 (0.224%)	41/19252 (0.213%)	CGC v94,NCG 6.0
TLR4	c.C1867A	Nonsyn. SNV	p.P623T	NM_138557.3	Deleterious	Probably damaging	Disease causing		Uncertain significance	26.3	A0161	1/238 (0.420%)	6/2674 (0.224%)	42/19248 (0.218%)	Bailey et al. (2018),NCG 6.0
GTF2I	c.1610delT	Frameshift Deletion	p.F538Lfs*3	NM_001518.5					Uncertain significance		A0281	1/214 (0.467%)	7/2674 (0.262%)	4/4600 (0.087%)	Bailey et al. (2018),Dietlein et al. (2020),NCG 6.0
ANK1	c.T4621C	Nonsyn. SNV	p.W1541R	NM_000037.4	Deleterious	Benign	Disease causing		Uncertain significance	25.9	A0260	1/238 (0.420%)	7/2674 (0.262%)	14/19224 (0.073%)	CGC v94,NCG 6.0
GNAS	c.C46T	Nonsyn. SNV	p.R16C	NM_080425.3	Tolerated	Possibly damaging	Disease causing		Uncertain significance	23.7	A0643	1/238 (0.420%)	7/2674 (0.262%)	20/12202 (0.164%)	Bailey et al. (2018),CGC v94,Dietlein et al. (2020),NCG 6.0
CACNA1A	c.G1265A	Nonsyn. SNV	p.R422Q	NM_001127221.1	Deleterious		Disease causing	Likely benign	Uncertain significance	34	A0248	1/238 (0.420%)	7/2674 (0.262%)	29/13384 (0.217%)	Bailey et al. (2018),NCG 6.0
FLT4	c.G1973A	Nonsyn. SNV	p.R658Q	NM_001354989.2	Tolerated	Possibly damaging	Disease causing		Uncertain significance	25	A0161	1/238 (0.420%)	7/2674 (0.262%)	31/19066 (0.163%)	CGC v94,NCG 6.0
KNL1	c.A4699G	Nonsyn. SNV	p.K1567E	NM_144508.5	Deleterious	Probably damaging	Polymorphism		Uncertain significance	24.4	A0146	1/238 (0.420%)	7/2674 (0.262%)	35/18838 (0.186%)	CGC v94,NCG 6.0
TLR4	c.T1579G	Nonsyn. SNV	p.F527V	NM_138557.3	Deleterious	Possibly damaging	Disease causing		Uncertain significance	27.2	A0364	1/238 (0.420%)	7/2674 (0.262%)	36/19182 (0.188%)	Bailey et al. (2018),NCG 6.0
CSF1R	c.C224T	Nonsyn. SNV	p.T75I	NM_001288705.2	Deleterious	Probably damaging	Disease causing	Benign/Likely benign	Uncertain significance	23.9	A0261	1/238 (0.420%)	7/2674 (0.262%)	40/19252 (0.208%)	CGC v94,NCG 6.0
SYK	c.A737G	Nonsyn. SNV	p.Y246C	NM_001135052.4	Deleterious	Probably damaging	Disease causing		Uncertain significance	25	A0468	1/238 (0.420%)	7/2674 (0.262%)	42/19250 (0.218%)	CGC v94,NCG 6.0
CDX2	c.G910A	Nonsyn. SNV	p.G304R	NM_001265.6	Deleterious	Benign	Polymorphism		Uncertain significance	23.7	A0063	1/238 (0.420%)	7/2674 (0.262%)	42/19252 (0.218%)	CGC v94,NCG 6.0
POLE	c.A6668G	Nonsyn. SNV	p.K2223R	NM_006231.3	Tolerated	Possibly damaging	Disease causing	Conflicting interpretations of pathogenicity	Uncertain significance	23.7	A0285	1/238 (0.420%)	7/2674 (0.262%)	44/19246 (0.229%)	Bailey et al. (2018),CGC v94,Dietlein et al. (2020),NCG 6.0,Rahman (2014)
MGA	c.G5095A	Nonsyn. SNV	p.V1699I	NM_001164273.1	Deleterious		Disease causing		Uncertain significance	25.3	A0593	1/238 (0.420%)	7/2674 (0.262%)	45/18834 (0.239%)	Bailey et al. (2018),Dietlein et al. (2020),NCG 6.0
PER1	c.C2906T	Nonsyn. SNV	p.P969L	NM_002616.3	Tolerated	Possibly damaging	Disease causing		Uncertain significance	23	A0475	1/238 (0.420%)	7/2674 (0.262%)	51/19166 (0.266%)	CGC v94,NCG 6.0
MLLT6	c.G1174A	Nonsyn. SNV	p.D392N	NM_005937.4		Possibly damaging	Disease causing		Uncertain significance	22.7	A0229	1/238 (0.420%)	7/2674 (0.262%)	52/19244 (0.270%)	CGC v94,NCG 6.0
DCC	c.T2315C	Nonsyn. SNV	p.V772A	NM_005215.4	Tolerated	Benign	Disease causing		Uncertain significance	24.4	A0056N1	1/238 (0.420%)	7/2674 (0.262%)	54/19200 (0.281%)	CGC v94,NCG 6.0
TFRC	c.G373A	Nonsyn. SNV	p.A125T	NM_001313966.2	Deleterious	Probably damaging	Disease causing	Likely benign	Uncertain significance	29.8	A0240	1/238 (0.420%)	7/2674 (0.262%)	68/18534 (0.367%)	CGC v94,NCG 6.0
MACF1	c.G4118A	Nonsyn. SNV	p.R1373H	NM_012090.5	Deleterious	Probably damaging	Disease causing	Likely benign	Uncertain significance	35	A0497	1/238 (0.420%)	7/2674 (0.262%)	71/19250 (0.369%)	Bailey et al. (2018),NCG 6.0
FANCD2	c.G195C	Nonsyn. SNV	p.Q65H	NM_001018115.2	Deleterious	Probably damaging	Polymorphism	Benign	Likely benign	23.2	A0074	1/238 (0.420%)	7/2674 (0.262%)	71/19252 (0.369%)	CGC v94,NCG 6.0
FAM131B	c.G424A	Nonsyn. SNV	p.D142N	NM_001278297.2	Deleterious	Probably damaging	Disease causing		Uncertain significance	32	A0550	1/238 (0.420%)	7/2674 (0.262%)	76/19248 (0.395%)	CGC v94,NCG 6.0
BCR	c.C3106T	Nonsyn. SNV	p.R1036C	NM_021574.3	Deleterious	Probably damaging	Disease causing		Uncertain significance	34	A0408	1/238 (0.420%)	8/2674 (0.299%)	0/19223 (0.000%)	CGC v94,NCG 6.0
FOXQ1	c.T59C	Nonsyn. SNV	p.L20P	NM_033260.4	Deleterious	Probably damaging	Disease causing		Uncertain significance	26.6	A0086	1/238 (0.420%)	8/2674 (0.299%)	3/1828 (0.164%)	Bailey et al. (2018),Dietlein et al. (2020)
FOXQ1	c.C1129T	Nonsyn. SNV	p.R377W	NM_033260.4	Deleterious	Benign	Polymorphism		Uncertain significance	34	A0475	1/238 (0.420%)	8/2674 (0.299%)	5/1630 (0.307%)	Bailey et al. (2018),Dietlein et al. (2020)
PTPN13	c.C6833T	Nonsyn. SNV	p.T2278I	NM_080684.3	Tolerated	Possibly damaging	Polymorphism		Uncertain significance	24	A0103	1/238 (0.420%)	8/2674 (0.299%)	19/18836 (0.101%)	CGC v94,NCG 6.0
APC	c.C5858G	Nonsyn. SNV	p.S1953C	NM_001127511.3	Deleterious	Probably damaging	Disease causing	Conflicting interpretations of pathogenicity	Uncertain significance	25.6	A0408	1/238 (0.420%)	8/2674 (0.299%)	21/19220 (0.109%)	Bailey et al. (2018),CGC v94,Dietlein et al. (2020),NCG 6.0,Rahman (2014)
CD209	c.C497T	Nonsyn. SNV	p.S166F	NM_001144894.2	Deleterious	Probably damaging	Polymorphism		Uncertain significance	22.8	A0150	1/238 (0.420%)	8/2674 (0.299%)	22/18718 (0.118%)	CGC v94,NCG 6.0
FANCC	c.G1345A	Nonsyn. SNV	p.V449M	NM_000136.3	Deleterious	Probably damaging	Polymorphism	Benign	Likely benign	24.2	A0475	1/238 (0.420%)	8/2674 (0.299%)	25/19248 (0.130%)	CGC v94,NCG 6.0,Rahman (2014)
HMGA2	c.C317G	Nonsyn. SNV	p.A106G	NM_003483.4	Tolerated	Probably damaging	Polymorphism		Uncertain significance	22.7	A0229	1/238 (0.420%)	8/2674 (0.299%)	32/18806 (0.170%)	CGC v94,NCG 6.0
PTPN13	c.A3755G	Nonsyn. SNV	p.Q1252R	NM_080684.3	Deleterious	Probably damaging	Disease causing		Uncertain significance	27.1	A0133	1/238 (0.420%)	8/2674 (0.299%)	33/17626 (0.187%)	CGC v94,NCG 6.0
TSC1	c.C1307G	Nonsyn. SNV	p.S436C	NM_001162427.2	Deleterious	Probably damaging	Disease causing	Conflicting interpretations of pathogenicity	Uncertain significance	26.7	A0061	1/238 (0.420%)	8/2674 (0.299%)	35/19230 (0.182%)	Bailey et al. (2018),CGC v94,Dietlein et al. (2020),NCG 6.0,Rahman (2014)
EML4	c.A950G	Nonsyn. SNV	p.D317G	NM_001145076.3	Deleterious	Probably damaging	Disease causing		Uncertain significance	24.3	A0165	1/238 (0.420%)	8/2674 (0.299%)	36/15570 (0.231%)	CGC v94,NCG 6.0
CHD8	c.G6473A	Nonsyn. SNV	p.R2158H	NM_001170629.2	Deleterious	Probably damaging	Disease causing	Uncertain significance	Uncertain significance	32	A0103	1/238 (0.420%)	8/2674 (0.299%)	38/18838 (0.202%)	Bailey et al. (2018),NCG 6.0
NTRK1	c.A824C	Nonsyn. SNV	p.E275A	NM_001012331.1	Deleterious	Possibly damaging	Disease causing	Likely benign	Uncertain significance	22.9	A0317	1/238 (0.420%)	8/2673 (0.299%)	41/19250 (0.213%)	CGC v94,NCG 6.0
BCL2L12	c.C398T	Nonsyn. SNV	p.A133V	NM_001282517.1	Deleterious	Probably damaging	Disease causing		Uncertain significance	29.2	A0144	1/238 (0.420%)	8/2674 (0.299%)	46/19248 (0.239%)	CGC v94,NCG 6.0
TSHR	c.G1349A	Nonsyn. SNV	p.R450H	NM_000369.3	Deleterious		Disease causing	Conflicting interpretations of pathogenicity	Uncertain significance	32	A0271	1/238 (0.420%)	8/2674 (0.299%)	47/19250 (0.244%)	CGC v94,NCG 6.0
TAL2	c.T37C	Nonsyn. SNV	p.W13R	NM_005421.3	Deleterious	Possibly damaging	Disease causing		Uncertain significance	24.6	A0537	1/238 (0.420%)	8/2674 (0.299%)	51/19168 (0.266%)	CGC v94,NCG 6.0
CBL	c.C2569T	Nonsyn. SNV	p.L857F	NM_005188.3	Deleterious	Probably damaging	Disease causing	Benign/Likely benign	Uncertain significance	23.7	A0155	1/238 (0.420%)	8/2674 (0.299%)	52/19250 (0.270%)	CGC v94,NCG 6.0,Rahman (2014)
KMT2C	c.T12898C	Nonsyn. SNV	p.S4300P	NM_170606.3	Tolerated	Possibly damaging	Disease causing		Uncertain significance	23.5	A0081	1/238 (0.420%)	8/2674 (0.299%)	53/16974 (0.312%)	Bailey et al. (2018),CGC v94,Dietlein et al. (2020),NCG 6.0
PTPRT	c.C4221G	Nonsyn. SNV	p.F1407L	NM_007050.6	Deleterious	Probably damaging	Disease causing		Uncertain significance	28.8	A0619	1/238 (0.420%)	8/2674 (0.299%)	54/18844 (0.287%)	CGC v94,NCG 6.0
KIT	c.A910G	Nonsyn. SNV	p.T304A	NM_000222.2	Tolerated	Possibly damaging	Disease causing	Conflicting interpretations of pathogenicity	Uncertain significance	22	A0639	1/238 (0.420%)	8/2674 (0.299%)	55/19252 (0.286%)	Bailey et al. (2018),CGC v94,Dietlein et al. (2020),NCG 6.0,Rahman (2014)
CHEK2	c.C538T	Nonsyn. SNV	p.R180C	NM_007194.4	Deleterious	Possibly damaging	Disease causing	Conflicting interpretations of pathogenicity	Uncertain significance	23.2	A0220	1/238 (0.420%)	8/2674 (0.299%)	59/19248 (0.307%)	Bailey et al. (2018),CGC v94,Dietlein et al. (2020),NCG 6.0,Rahman (2014)
NEFH	c.A2753G	Nonsyn. SNV	p.E918G	NM_021076.4	Deleterious		Disease causing		Uncertain significance	23.2	A0133	1/238 (0.420%)	8/2674 (0.299%)	70/18956 (0.369%)	Dietlein et al. (2020),NCG 6.0
MACF1	c.A4835T	Nonsyn. SNV	p.D1612V	NM_012090.5	Deleterious	Possibly damaging	Disease causing		Uncertain significance	20.4	A0130	1/238 (0.420%)	8/2674 (0.299%)	73/19246 (0.379%)	Bailey et al. (2018),NCG 6.0
NUTM1	c.G3193T	Nonsyn. SNV	p.G1065C	NM_001284293.1	Deleterious	Probably damaging	Polymorphism		Uncertain significance	23.9	A0341	1/238 (0.420%)	8/2674 (0.299%)	88/19244 (0.457%)	CGC v94,NCG 6.0
TCHH	c.G5554A	Nonsyn. SNV	p.A1852T	NM_007113.3	Deleterious	Possibly damaging	Polymorphism		Uncertain significance	20.6	A0593	1/238 (0.420%)	9/2674 (0.337%)	32/18844 (0.170%)	Dietlein et al. (2020),NCG 6.0
FGFR3	c.G949A	Nonsyn. SNV	p.A317T	NM_022965.3	Tolerated	Benign	Disease causing		Uncertain significance	24.3	A0400	1/238 (0.420%)	9/2674 (0.337%)	36/12610 (0.285%)	Bailey et al. (2018),CGC v94,Dietlein et al. (2020),NCG 6.0
ADGRV1	c.C5072T	Nonsyn. SNV	p.T1691M	NM_032119.4	Deleterious	Probably damaging	Disease causing	Conflicting interpretations of pathogenicity	Uncertain significance	29	A0150	1/238 (0.420%)	9/2674 (0.337%)	37/18706 (0.198%)	Dietlein et al. (2020),NCG 6.0
ECT2L	c.G2164A	Nonsyn. SNV	p.A722T	NM_001195037.2	Deleterious	Probably damaging	Disease causing		Uncertain significance	25.4	A0594	1/238 (0.420%)	9/2674 (0.337%)	50/18832 (0.266%)	CGC v94,NCG 6.0
CLTCL1	c.T2105A	Nonsyn. SNV	p.F702Y	NM_001835.4	Deleterious	Probably damaging	Disease causing		Uncertain significance	26.6	A0643	1/238 (0.420%)	9/2674 (0.337%)	53/16010 (0.331%)	CGC v94,NCG 6.0
PPFIBP1	c.G1804C	Nonsyn. SNV	p.V602L	NM_001198915.2	Deleterious	Benign	Disease causing		Uncertain significance	21.8	A0553	1/238 (0.420%)	9/2674 (0.337%)	54/19248 (0.281%)	CGC v94,NCG 6.0
GRIN2A	c.A2636G	Nonsyn. SNV	p.K879R	NM_001134407.3	Tolerated	Probably damaging	Disease causing	Conflicting interpretations of pathogenicity	Uncertain significance	20.2	A0093	1/238 (0.420%)	9/2674 (0.337%)	57/19244 (0.296%)	CGC v94,NCG 6.0
MLF1	c.C550T	Stopgain	p.R184X	NM_001369781.1			Disease causing	Likely benign	Uncertain significance	37	A0456	1/238 (0.420%)	9/2674 (0.337%)	66/19092 (0.346%)	CGC v94,NCG 6.0
NUTM2B	c.C2050T	Stopgain	p.R684X	NM_001278495.1			Disease causing		Uncertain significance	34	A0341	1/222 (0.450%)	9/2552 (0.353%)	95/14542 (0.653%)	CGC v94,NCG 6.0
RFC1	c.C2068G	Nonsyn. SNV	p.L690V	NM_001363495.2	Deleterious	Probably damaging	Disease causing		Uncertain significance	23.5	A0372	1/238 (0.420%)	9/2674 (0.337%)	104/19250 (0.540%)	Bailey et al. (2018),NCG 6.0
CDH10	c.G262A	Nonsyn. SNV	p.E88K	NM_001317222.1	Tolerated	Benign	Disease causing		Uncertain significance	22.1	A0089	1/238 (0.420%)	10/2674 (0.374%)	26/19237 (0.135%)	CGC v94,NCG 6.0
NUP133	c.C1313G	Nonsyn. SNV	p.P438R	NM_018230.3	Deleterious	Probably damaging	Disease causing		Uncertain significance	28.4	A0225	1/238 (0.420%)	10/2674 (0.374%)	32/19226 (0.166%)	Bailey et al. (2018),NCG 6.0
TSHR	c.T1574C	Nonsyn. SNV	p.F525S	NM_000369.3	Tolerated		Disease causing		Uncertain significance	24	A0546	1/238 (0.420%)	10/2674 (0.374%)	36/19238 (0.187%)	CGC v94,NCG 6.0
MACF1	c.C12404T	Nonsyn. SNV	p.A4135V	NM_012090.5	Deleterious	Probably damaging	Disease causing		Uncertain significance	34	A0468	1/238 (0.420%)	10/2674 (0.374%)	37/19250 (0.192%)	Bailey et al. (2018),NCG 6.0
FLT3	c.G190A	Nonsyn. SNV	p.G64R	NM_004119.2	Tolerated	Benign	Polymorphism	not provided	Uncertain significance	21	A0120	1/238 (0.420%)	10/2674 (0.374%)	40/19248 (0.208%)	Bailey et al. (2018),CGC v94,Dietlein et al. (2020),NCG 6.0
PRCC	c.C685T	Nonsyn. SNV	p.L229F	NM_005973.5	Tolerated	Probably damaging	Polymorphism		Uncertain significance	22.8	A0302	1/238 (0.420%)	10/2674 (0.374%)	47/19252 (0.244%)	CGC v94,NCG 6.0
RNF213	c.C5597T	Nonsyn. SNV	p.T1866I	NM_001256071.3	Deleterious		Polymorphism		Uncertain significance	23	A0103	1/238 (0.420%)	10/2674 (0.374%)	48/12342 (0.389%)	CGC v94,NCG 6.0
SPEN	c.C8399T	Nonsyn. SNV	p.A2800V	NM_015001.3	Deleterious	Benign	Polymorphism		Uncertain significance	20.8	A0475	1/238 (0.420%)	10/2674 (0.374%)	51/19248 (0.265%)	CGC v94,Dietlein et al. (2020),NCG 6.0
CIC	c.C2918A	Nonsyn. SNV	p.T973K	NM_015125.4	Deleterious	Possibly damaging	Disease causing	not provided	Uncertain significance	25.5	A0355	1/238 (0.420%)	10/2674 (0.374%)	52/19240 (0.270%)	Bailey et al. (2018),CGC v94,Dietlein et al. (2020),NCG 6.0
WNK2	c.6792dupC	Frameshift Insertion	p.T2267Hfs*48	NM_001282394.1					Uncertain significance		A0082	1/238 (0.420%)	10/2674 (0.374%)	60/18478 (0.325%)	CGC v94,NCG 6.0
LCP1	c.G748T	Nonsyn. SNV	p.A250S	NM_002298.5	Tolerated	Probably damaging	Disease causing		Uncertain significance	23.1	A0682	1/238 (0.420%)	10/2674 (0.374%)	63/19184 (0.328%)	CGC v94,NCG 6.0
CSMD3	c.T7331A	Nonsyn. SNV	p.L2444Q	NM_001363185.1	Tolerated	Possibly damaging	Disease causing		Uncertain significance	24.2	A0302	1/238 (0.420%)	10/2674 (0.374%)	64/19220 (0.333%)	CGC v94,NCG 6.0
MET	c.G2797A	Nonsyn. SNV	p.A933T	NM_001324402.2	Tolerated	Possibly damaging	Disease causing	Benign/Likely benign	Uncertain significance	22.6	A0363	1/238 (0.420%)	10/2674 (0.374%)	84/18836 (0.446%)	Bailey et al. (2018),CGC v94,Dietlein et al. (2020),NCG 6.0,Rahman (2014)
NUP214	c.A2317G	Nonsyn. SNV	p.R773G	NM_001318324.2	Deleterious	Probably damaging	Disease causing	Likely benign	Uncertain significance	24.6	A0493	1/238 (0.420%)	10/2674 (0.374%)	117/19240 (0.608%)	CGC v94,NCG 6.0
LYL1	c.C250T	Nonsyn. SNV	p.R84W	NM_005583.5	Deleterious	Probably damaging	Polymorphism		Uncertain significance	26.5	A0118	1/238 (0.420%)	11/2674 (0.411%)	18/14126 (0.127%)	CGC v94,NCG 6.0
NCOR2	c.G4429A	Nonsyn. SNV	p.V1477M	NM_001077261.4	Tolerated	Possibly damaging	Polymorphism		Uncertain significance	23.5	A0355	1/238 (0.420%)	11/2674 (0.411%)	21/14560 (0.144%)	CGC v94,Dietlein et al. (2020),NCG 6.0
CASP8	c.45_46insAACTTCTTCCT	Frameshift Insertion	p.G20Tfs*18	NM_001080125.2					Likely pathogenic		A0122	1/238 (0.420%)	11/2674 (0.411%)	40/18842 (0.212%)	Bailey et al. (2018),CGC v94,Dietlein et al. (2020),NCG 6.0
CCR7	c.A1G	Startloss	p.M1?	NM_001301716.1	Tolerated	Benign	Disease causing		Uncertain significance	4.81	A0410	1/238 (0.420%)	11/2674 (0.411%)	42/19058 (0.220%)	CGC v94,NCG 6.0
MITF	c.A302G	Nonsyn. SNV	p.E101G	NM_000248.3	Deleterious	Possibly damaging	Disease causing	Likely benign	Uncertain significance	24.2	A0225	1/238 (0.420%)	11/2674 (0.411%)	56/19186 (0.292%)	CGC v94,NCG 6.0
NACA	c.A445G	Nonsyn. SNV	p.K149E	NM_001113203.3	Deleterious	Probably damaging	Polymorphism automatic		Benign	21.1	A0561	1/238 (0.420%)	11/2674 (0.411%)	63/18826 (0.335%)	CGC v94,NCG 6.0
CSMD3	c.C9279A	Nonsyn. SNV	p.D3093E	NM_001363185.1	Tolerated	Possibly damaging	Disease causing		Uncertain significance	26.6	A0435	1/238 (0.420%)	11/2674 (0.411%)	72/19232 (0.374%)	CGC v94,NCG 6.0
ROBO2	c.G3914A	Nonsyn. SNV	p.R1305Q	NM_002942.5	Tolerated	Probably damaging		Uncertain significance	Uncertain significance	24.7	A0456	1/238 (0.420%)	11/2674 (0.411%)	74/18836 (0.393%)	CGC v94,NCG 6.0
ARID5B	c.C607T	Nonsyn. SNV	p.H203Y	NM_001244638.2	Deleterious	Benign	Polymorphism		Uncertain significance	23.6	A0643	1/238 (0.420%)	11/2674 (0.411%)	78/19210 (0.406%)	Bailey et al. (2018),Dietlein et al. (2020),NCG 6.0
NCKIPSD	c.487_490del	Frameshift Deletion	p.I163Hfs*23	NM_016453.4					Uncertain significance		A0683	1/238 (0.420%)	11/2674 (0.411%)	80/19028 (0.420%)	CGC v94,NCG 6.0
CDH1	c.C1705G	Nonsyn. SNV	p.L569V	NM_001317184.2	Deleterious	Probably damaging	Disease causing	Benign	Likely benign	26.3	A0122	1/238 (0.420%)	11/2674 (0.411%)	95/19248 (0.494%)	Bailey et al. (2018),CGC v94,Dietlein et al. (2020),NCG 6.0,Rahman (2014)
ERBB2	c.G428A	Nonsyn. SNV	p.R143Q	NM_001289937.1	Tolerated	Possibly damaging	Disease causing	Likely benign	Uncertain significance	23.8	A0503	1/238 (0.420%)	11/2674 (0.411%)	123/19250 (0.639%)	Bailey et al. (2018),CGC v94,Dietlein et al. (2020),NCG 6.0
HLA-A	c.618delG	Frameshift Deletion	p.D207Tfs*7	NM_001242758.1					Uncertain significance		A0217	1/238 (0.420%)	12/2674 (0.449%)	2/19200 (0.010%)	Bailey et al. (2018),CGC v94,Dietlein et al. (2020),NCG 6.0
MGA	c.C4838T	Nonsyn. SNV	p.T1613I	NM_001164273.1	Deleterious		Disease causing		Uncertain significance	23.4	A0167	1/238 (0.420%)	12/2674 (0.449%)	39/18840 (0.207%)	Bailey et al. (2018),Dietlein et al. (2020),NCG 6.0
PTPRD	c.G2189A	Nonsyn. SNV	p.R730H	NM_001171025.1	Tolerated	Benign	Disease causing		Uncertain significance	24.6	A0081	1/238 (0.420%)	12/2674 (0.449%)	46/19250 (0.239%)	Bailey et al. (2018),CGC v94,NCG 6.0
ZFHX3	c.C1519G	Nonsyn. SNV	p.Q507E	NM_001164766.2	Deleterious	Probably damaging	Disease causing		Uncertain significance	20.9	A0260	1/238 (0.420%)	12/2674 (0.449%)	51/19252 (0.265%)	Bailey et al. (2018),CGC v94,Dietlein et al. (2020),NCG 6.0
CIITA	c.C2408T	Nonsyn. SNV	p.A803V	NM_000246.3	Deleterious		Disease causing	Likely benign	Likely benign	21.9	A0550	1/238 (0.420%)	12/2674 (0.449%)	65/18198 (0.357%)	CGC v94,Dietlein et al. (2020),NCG 6.0
ARHGAP5	c.C1903T	Nonsyn. SNV	p.R635W	NM_001030055.2	Deleterious	Probably damaging	Disease causing		Uncertain significance	28.6	A0497	1/238 (0.420%)	12/2674 (0.449%)	71/19240 (0.369%)	CGC v94,Dietlein et al. (2020),NCG 6.0
RFC1	c.T2367G	Nonsyn. SNV	p.H789Q	NM_001363495.2	Deleterious	Probably damaging	Disease causing		Uncertain significance	24.9	A0225	1/238 (0.420%)	12/2674 (0.449%)	150/19240 (0.780%)	Bailey et al. (2018),NCG 6.0
HLA-A	c.G619T	Nonsyn. SNV	p.D207Y	NM_001242758.1	Deleterious	Probably damaging	Disease causing		Uncertain significance	26.3	A0217	1/238 (0.420%)	13/2674 (0.486%)	2/19198 (0.010%)	Bailey et al. (2018),CGC v94,Dietlein et al. (2020),NCG 6.0
RGPD3	c.G1802A	Nonsyn. SNV	p.G601E	NM_001144013.1	Deleterious	Probably damaging	Disease causing		Uncertain significance	27.2	A0497	1/238 (0.420%)	13/2674 (0.486%)	26/6980 (0.372%)	CGC v94,Dietlein et al. (2020),NCG 6.0
EPHA2	c.C2531T	Nonsyn. SNV	p.T844M	NM_001329090.2	Tolerated	Probably damaging	Disease causing		Uncertain significance	24.1	A0069	1/238 (0.420%)	13/2674 (0.486%)	48/19236 (0.250%)	Bailey et al. (2018),Dietlein et al. (2020),NCG 6.0
ERBB4	c.A1972T	Nonsyn. SNV	p.I658F	NM_001042599.1	Deleterious	Probably damaging	Disease causing		Uncertain significance	23.6	A0571	1/238 (0.420%)	13/2674 (0.486%)	65/19250 (0.338%)	Bailey et al. (2018),CGC v94,Dietlein et al. (2020),NCG 6.0
ZFHX3	c.G7703T	Nonsyn. SNV	p.S2568I	NM_001164766.2	Deleterious	Benign	Disease causing		Uncertain significance	20.2	A0456	1/238 (0.420%)	13/2674 (0.486%)	65/19228 (0.338%)	Bailey et al. (2018),CGC v94,Dietlein et al. (2020),NCG 6.0
ARHGAP35	c.C2287T	Nonsyn. SNV	p.R763C	NM_004491.5	Deleterious		Disease causing		Uncertain significance	33	A0275	1/238 (0.420%)	13/2674 (0.486%)	74/18836 (0.393%)	Bailey et al. (2018),Dietlein et al. (2020),NCG 6.0
BLM	c.G2293A	Nonsyn. SNV	p.V765I	NM_000057.4	Deleterious	Possibly damaging	Disease causing	Conflicting interpretations of pathogenicity	Uncertain significance	29	A0139	1/238 (0.420%)	13/2674 (0.486%)	77/19046 (0.404%)	CGC v94,NCG 6.0,Rahman (2014)
USP6	c.G613A	Nonsyn. SNV	p.A205T	NM_004505.3	Deleterious	Probably damaging	Disease causing		Likely benign	24	A0229	1/238 (0.420%)	13/2674 (0.486%)	134/19196 (0.698%)	CGC v94,NCG 6.0
HSP90AA1	c.A737G	Nonsyn. SNV	p.E246G	NM_005348.4	Tolerated	Benign	Disease causing		Uncertain significance	22.4	A0107	1/238 (0.420%)	13/2668 (0.487%)	137/18870 (0.726%)	CGC v94,NCG 6.0
HLA-A	c.G542C	Nonsyn. SNV	p.R181T	NM_001242758.1	Deleterious	Benign	Polymorphism		Uncertain significance	22.6	A0363	1/238 (0.420%)	14/2674 (0.524%)	0/18384 (0.000%)	Bailey et al. (2018),CGC v94,Dietlein et al. (2020),NCG 6.0
ELF4	c.C1810T	Nonsyn. SNV	p.R604C	NM_001127197.2	Tolerated	Benign	Polymorphism	Benign	Likely benign	22.4	A0401	1/238 (0.420%)	14/2674 (0.524%)	35/14303 (0.245%)	CGC v94,NCG 6.0
CNBD1	c.A1147G	Nonsyn. SNV	p.K383E	NM_173538.3	Deleterious	Possibly damaging	Polymorphism		Uncertain significance	24.5	A0125	1/238 (0.420%)	14/2674 (0.524%)	39/8122 (0.480%)	Bailey et al. (2018),CGC v94,Dietlein et al. (2020),NCG 6.0
ADGRV1	c.C6317T	Nonsyn. SNV	p.A2106V	NM_032119.4	Deleterious	Probably damaging	Disease causing	Conflicting interpretations of pathogenicity	Uncertain significance	28.4	A0639	1/238 (0.420%)	14/2674 (0.524%)	67/18806 (0.356%)	Dietlein et al. (2020),NCG 6.0
STAT5B	c.G2185T	Nonsyn. SNV	p.A729S	NM_012448.3	Tolerated	Possibly damaging	Disease causing	Likely benign	Uncertain significance	23.5	A0139	1/238 (0.420%)	14/2674 (0.524%)	69/19252 (0.358%)	CGC v94,NCG 6.0
PMS1	c.C2227T	Nonsyn. SNV	p.R743C	NM_001289409.1	Deleterious	Probably damaging	Disease causing		Uncertain significance	35	A0324	1/238 (0.420%)	14/2674 (0.524%)	70/19230 (0.364%)	Bailey et al. (2018),CGC v94,NCG 6.0
POLE	c.G2974A	Nonsyn. SNV	p.A992T	NM_006231.3	Tolerated	Benign	Disease causing	Conflicting interpretations of pathogenicity	Uncertain significance	23.5	A0146	1/238 (0.420%)	14/2674 (0.524%)	76/19250 (0.395%)	Bailey et al. (2018),CGC v94,Dietlein et al. (2020),NCG 6.0,Rahman (2014)
FAT4	c.G13085T	Nonsyn. SNV	p.G4362V	NM_001291285.1	Tolerated	Probably damaging	Disease causing		Uncertain significance	23.5	A0363	1/238 (0.420%)	14/2674 (0.524%)	129/16180 (0.797%)	CGC v94,Dietlein et al. (2020),NCG 6.0
USP44	c.G106A	Nonsyn. SNV	p.E36K	NM_001042403.3	Deleterious	Probably damaging	Disease causing		Uncertain significance	32	A0424	1/238 (0.420%)	14/2674 (0.524%)	133/19252 (0.691%)	CGC v94,NCG 6.0
CBFA2T3	c.C530G	Nonsyn. SNV	p.A177G	NM_175931.3	Deleterious	Benign	Disease causing		Uncertain significance	24.9	A0065	1/238 (0.420%)	15/2674 (0.561%)	46/17628 (0.261%)	CGC v94,NCG 6.0
RUNX1	c.A1109G	Nonsyn. SNV	p.Q370R	NM_001001890.3	Deleterious	Probably damaging	Disease causing	Likely benign	Likely benign	24.5	A0491	1/238 (0.420%)	15/2674 (0.561%)	50/14306 (0.350%)	Bailey et al. (2018),CGC v94,Dietlein et al. (2020),NCG 6.0,Rahman (2014)
SRGAP3	c.C1238T	Nonsyn. SNV	p.S413L	NM_001033117.3	Deleterious	Probably damaging	Disease causing		Uncertain significance	32	A0334	1/238 (0.420%)	15/2674 (0.561%)	69/19250 (0.358%)	CGC v94,Dietlein et al. (2020),NCG 6.0
PTPRT	c.C1694A	Nonsyn. SNV	p.T565N	NM_007050.6	Deleterious	Probably damaging	Disease causing		Uncertain significance	26.9	A0080	1/238 (0.420%)	15/2674 (0.561%)	82/18840 (0.435%)	CGC v94,NCG 6.0
RNF213	c.T10997C	Nonsyn. SNV	p.M3666T	NM_001256071.3	Deleterious		Disease causing		Uncertain significance	27.3	A0438	1/238 (0.420%)	15/2674 (0.561%)	83/19252 (0.431%)	CGC v94,NCG 6.0
AFF1	c.G1381A	Nonsyn. SNV	p.D461N	NM_001313960.1	Deleterious	Possibly damaging	Polymorphism		Uncertain significance	22.8	A0216	1/238 (0.420%)	15/2674 (0.561%)	94/19034 (0.494%)	CGC v94,NCG 6.0
IGF2BP2	c.G1108A	Nonsyn. SNV	p.V370I	NM_001291874.3	Tolerated	Probably damaging	Disease causing		Uncertain significance	26.9	A0063	1/238 (0.420%)	15/2674 (0.561%)	103/19242 (0.535%)	CGC v94,NCG 6.0
CHD3	c.G1038T	Nonsyn. SNV	p.K346N	NM_001005271.3	Deleterious	Probably damaging	Disease causing		Uncertain significance	23.3	A0139	1/238 (0.420%)	15/2674 (0.561%)	119/19252 (0.618%)	Bailey et al. (2018),NCG 6.0
TMPRSS2	c.T244G	Nonsyn. SNV	p.Y82D	NM_001135099.1	Tolerated	Possibly damaging	Disease causing	Benign	Uncertain significance	23.6	A0155	1/238 (0.420%)	15/2674 (0.561%)	121/19234 (0.629%)	CGC v94,NCG 6.0
TRIP11	c.A5236G	Nonsyn. SNV	p.I1746V	NM_001321851.1	Tolerated	Probably damaging	Disease causing	Likely benign	Uncertain significance	21.1	A0550	1/238 (0.420%)	15/2674 (0.561%)	133/19224 (0.692%)	CGC v94,NCG 6.0
ARID5B	c.C1729T	Nonsyn. SNV	p.P577S	NM_001244638.2	Tolerated	Benign	Disease causing		Uncertain significance	23	A0165	1/238 (0.420%)	16/2674 (0.598%)	67/19244 (0.348%)	Bailey et al. (2018),Dietlein et al. (2020),NCG 6.0
FAT1	c.G8417A	Nonsyn. SNV	p.S2806N	NM_005245.4	Deleterious	Benign	Polymorphism		Uncertain significance	22.7	A0435	1/238 (0.420%)	16/2674 (0.598%)	97/18844 (0.515%)	Bailey et al. (2018),CGC v94,Dietlein et al. (2020),NCG 6.0
NTRK3	c.G61T	Nonsyn. SNV	p.V21F	NM_001320134.1	Tolerated	Benign	Polymorphism	Likely benign	Likely benign	20.8	A0237	1/238 (0.420%)	16/2674 (0.598%)	113/19214 (0.588%)	CGC v94,NCG 6.0
GABRA6	c.C136T	Nonsyn. SNV	p.R46W	NM_000811.3	Deleterious	Probably damaging	Disease causing		Uncertain significance	31	A0144	1/238 (0.420%)	17/2674 (0.636%)	60/19252 (0.312%)	Bailey et al. (2018),NCG 6.0
LRIG3	c.G166C	Nonsyn. SNV	p.D56H	NM_153377.4	Tolerated	Benign	Disease causing		Uncertain significance	21.8	A0165	1/238 (0.420%)	17/2586 (0.657%)	69/13486 (0.512%)	CGC v94,NCG 6.0
GLI1	c.G1211A	Nonsyn. SNV	p.R404H	NM_001160045.1	Tolerated	Possibly damaging	Polymorphism		Uncertain significance	24.6	A0635	1/238 (0.420%)	17/2674 (0.636%)	71/18592 (0.382%)	CGC v94,NCG 6.0
MACF1	c.G1516A	Nonsyn. SNV	p.A506T	NM_012090.5	Tolerated		Disease causing	Likely benign	Uncertain significance	24.6	A0547	1/238 (0.420%)	17/2672 (0.636%)	91/19244 (0.473%)	Bailey et al. (2018),NCG 6.0
KMT2D	c.G11141A	Nonsyn. SNV	p.R3714K	NM_003482.3	Deleterious	Probably damaging	Disease causing	Benign/Likely benign	Likely benign	23.8	A0574	1/238 (0.420%)	17/2674 (0.636%)	122/18848 (0.647%)	Bailey et al. (2018),CGC v94,Dietlein et al. (2020),NCG 6.0
PSIP1	c.C743T	Nonsyn. SNV	p.P248L	NM_021144.3	Deleterious	Possibly damaging	Disease causing		Uncertain significance	20.8	A0068N1	1/238 (0.420%)	17/2674 (0.636%)	129/19210 (0.672%)	Bailey et al. (2018),CGC v94,NCG 6.0
CACNA1A	c.G6064A	Nonsyn. SNV	p.E2022K	NM_001127221.1	Tolerated		Disease causing	Conflicting interpretations of pathogenicity	Uncertain significance	24.7	A0348	1/238 (0.420%)	18/2674 (0.673%)	70/14284 (0.490%)	Bailey et al. (2018),NCG 6.0
CAMTA1	c.T1522A	Nonsyn. SNV	p.S508T	NM_001349608.2	Deleterious	Probably damaging	Disease causing	Benign	Likely benign	24.1	A0068N1	1/238 (0.420%)	18/2674 (0.673%)	72/19236 (0.374%)	CGC v94,NCG 6.0
COL5A1	c.G850A	Nonsyn. SNV	p.E284K	NM_000093.4	Tolerated	Benign	Disease causing	Conflicting interpretations of pathogenicity	Uncertain significance	23.4	A0424	1/238 (0.420%)	18/2674 (0.673%)	76/19252 (0.395%)	Bailey et al. (2018),NCG 6.0
TFRC	c.A163G	Nonsyn. SNV	p.I55V	NM_001313966.2	Deleterious	Probably damaging	Disease causing		Uncertain significance	23.1	A0122	1/238 (0.420%)	18/2674 (0.673%)	113/19244 (0.587%)	CGC v94,NCG 6.0
FAM131B	c.G193A	Nonsyn. SNV	p.A65T	NM_001371248.1	Tolerated	Probably damaging	Disease causing		Uncertain significance	24.6	A0171	1/238 (0.420%)	18/2672 (0.674%)	116/19230 (0.603%)	CGC v94,NCG 6.0
ALK	c.C3035T	Nonsyn. SNV	p.T1012M	NM_004304.5	Tolerated	Possibly damaging	Disease causing	Benign/Likely benign	Uncertain significance	20.7	A0155	1/238 (0.420%)	18/2674 (0.673%)	121/19252 (0.629%)	Bailey et al. (2018),CGC v94,NCG 6.0,Rahman (2014)
ROBO2	c.A1739G	Nonsyn. SNV	p.Y580C	NM_002942.5	Deleterious	Probably damaging		Benign	Uncertain significance	23.3	A0364	1/238 (0.420%)	18/2674 (0.673%)	142/18802 (0.755%)	CGC v94,NCG 6.0
CACNA1D	c.G2182A	Nonsyn. SNV	p.V728I	NM_001128839.3	Deleterious	Possibly damaging	Disease causing		Uncertain significance	23.8	A0101	1/238 (0.420%)	19/2674 (0.711%)	93/19252 (0.483%)	CGC v94,NCG 6.0
GNAS	c.C205A	Nonsyn. SNV	p.H69N	NM_016592.4	Deleterious	Probably damaging	Polymorphism		Uncertain significance	24.1	A0065	1/238 (0.420%)	20/2674 (0.748%)	94/19194 (0.490%)	Bailey et al. (2018),CGC v94,Dietlein et al. (2020),NCG 6.0
TAL2	c.G199C	Nonsyn. SNV	p.G67R	NM_005421.3	Tolerated	Benign	Disease causing		Uncertain significance	23.2	A0155	1/238 (0.420%)	20/2674 (0.748%)	110/19148 (0.574%)	CGC v94,NCG 6.0
PALB2	c.G1492T	Nonsyn. SNV	p.D498Y	NM_024675.3	Deleterious	Possibly damaging	Polymorphism	Conflicting interpretations of pathogenicity	Likely benign	24.3	A0493	1/238 (0.420%)	20/2674 (0.748%)	124/19250 (0.644%)	CGC v94,NCG 6.0,Rahman (2014)
FAT1	c.T8465C	Nonsyn. SNV	p.L2822P	NM_005245.4	Deleterious	Possibly damaging	Disease causing		Uncertain significance	25.8	A0493	1/238 (0.420%)	20/2674 (0.748%)	136/18844 (0.722%)	Bailey et al. (2018),CGC v94,Dietlein et al. (2020),NCG 6.0
SMO	c.C536T	Nonsyn. SNV	p.T179M	NM_005631.5	Deleterious	Probably damaging	Disease causing	Uncertain significance	Uncertain significance	26.5	A0341	1/238 (0.420%)	20/2674 (0.748%)	162/18918 (0.856%)	CGC v94,NCG 6.0
CARS	c.A2135T	Nonsyn. SNV	p.E712V	NM_001751.6	Deleterious	Possibly damaging	Disease causing		Uncertain significance	23.4	A0275	1/238 (0.420%)	20/2674 (0.748%)	168/19252 (0.873%)	CGC v94,NCG 6.0
SMARCA1	c.C2288A	Nonsyn. SNV	p.P763Q	NM_001282875.2	Deleterious	Probably damaging	Disease causing	Benign	Likely benign	29.1	A0553	1/238 (0.420%)	21/2674 (0.785%)	99/13599 (0.728%)	Bailey et al. (2018),NCG 6.0
BRCA2	c.G8187T	Nonsyn. SNV	p.K2729N	NM_000059.3	Deleterious		Polymorphism	Benign	Likely benign	23.1	A0214	1/238 (0.420%)	21/2674 (0.785%)	175/19248 (0.909%)	Bailey et al. (2018),CGC v94,Dietlein et al. (2020),NCG 6.0,Rahman (2014)
ERBB3	c.G1463A	Nonsyn. SNV	p.R488Q	NM_001982.3	Tolerated	Probably damaging	Disease causing		Uncertain significance	23.9	A0240	1/238 (0.420%)	22/2674 (0.823%)	47/19248 (0.244%)	Bailey et al. (2018),CGC v94,Dietlein et al. (2020),NCG 6.0
AKAP9	c.G5725A	Nonsyn. SNV	p.A1909T	NM_005751.4	Tolerated		Disease causing	Conflicting interpretations of pathogenicity	Uncertain significance	33	A0596	1/238 (0.420%)	22/2674 (0.823%)	84/19232 (0.437%)	CGC v94,Dietlein et al. (2020),NCG 6.0
NUP210L	c.A1115G	Nonsyn. SNV	p.E372G	NM_001159484.1	Deleterious	Probably damaging	Disease causing		Uncertain significance	24.3	A0240	1/238 (0.420%)	22/2674 (0.823%)	96/18752 (0.512%)	Dietlein et al. (2020),NCG 6.0
ZNF429	c.C1639T	Nonsyn. SNV	p.H547Y	NM_001346916.2	Deleterious	Probably damaging	Disease causing		Uncertain significance	24.6	A0593	1/238 (0.420%)	22/2674 (0.823%)	132/18902 (0.698%)	CGC v94,NCG 6.0
TNC	c.G2120C	Nonsyn. SNV	p.R707T	NM_002160.4	Tolerated	Probably damaging	Disease causing	Benign	Uncertain significance	33	A0080	1/238 (0.420%)	22/2674 (0.823%)	162/19246 (0.842%)	CGC v94,NCG 6.0
PLXNB2	c.C4612T	Nonsyn. SNV	p.R1538W	NM_012401.4	Deleterious	Probably damaging	Disease causing		Uncertain significance	34	A0248	1/238 (0.420%)	23/2674 (0.860%)	146/18804 (0.776%)	Bailey et al. (2018),NCG 6.0
NBN	c.G1690A	Nonsyn. SNV	p.E564K	NM_002485.4	Deleterious	Possibly damaging	Polymorphism	Benign/Likely benign	Likely benign	29.5	A0146	1/238 (0.420%)	23/2674 (0.860%)	178/19252 (0.925%)	CGC v94,NCG 6.0,Rahman (2014)
PRSS1	c.C410T	Nonsyn. SNV	p.T137M	NM_002769.5	Deleterious	Probably damaging	Disease causing	Benign/Likely benign	Likely benign	24.9	A0302	1/238 (0.420%)	23/2674 (0.860%)	183/19244 (0.951%)	NCG 6.0,Rahman (2014)
DIS3	c.C1391T	Nonsyn. SNV	p.S464F	NM_001322348.2	Deleterious	Probably damaging	Disease causing		Uncertain significance	31	A0240	1/238 (0.420%)	24/2674 (0.898%)	140/18446 (0.759%)	Dietlein et al. (2020),NCG 6.0
ITK	c.C1741T	Nonsyn. SNV	p.R581W	NM_005546.3	Deleterious	Probably damaging	Disease causing	Likely benign	Uncertain significance	35	A0069	1/238 (0.420%)	24/2674 (0.898%)	143/19252 (0.743%)	CGC v94,NCG 6.0,Rahman (2014)
SH2B3	c.G1000A	Nonsyn. SNV	p.A334T	NM_001291424.1	Deleterious	Possibly damaging	Disease causing		Uncertain significance	26.4	A0130	1/238 (0.420%)	25/2674 (0.935%)	190/19244 (0.987%)	CGC v94,NCG 6.0
DIS3	c.C1202T	Nonsyn. SNV	p.A401V	NM_001322348.2	Deleterious	Benign	Disease causing		Uncertain significance	24.9	A0220	1/238 (0.420%)	26/2674 (0.972%)	125/19246 (0.649%)	Dietlein et al. (2020),NCG 6.0
